# Supplementary material for: Multi-Omics Interpretation of Anti-Aging Mechanisms for ω-3 Fatty Acids
Source: Genes (Basel). 2021 Oct 24;12(11):1691. doi: 10.3390/genes12111691 (PMC8625527; doi:10.3390/genes12111691)
Supplement: Supplementary file 1 [file genes-12-01691-s001.zip]

Archive with 11 entries (11 files):
- Table S1 Information for all differential probes with a P-value less than 0.001 in differential methylation analysis.xlsx
- Table S10 Gene pleiotropy test in MR analysis.xlsx
- Table S11 Heterogeneity test in MR analysis.xlsx
- Table S2 Protein network enrichment analysis based on String website in differential methylation analysis.xlsx
- Table S3 Differentially expressed genes in transcriptome analysis using GEO2R.xlsx
- Table S4 GAD_disease enrichment results in transcriptome analysis.xlsx
- Table S5 GO_BP enrichment results in transcriptome analysis.xlsx
- Table S6 GO_CC enrichment results in transcriptome analysis.xlsx
- Table S7 GO_MF enrichment results in transcriptome analysis.xlsx
- Table S8 KEGG enrichment results in transcriptome analysis.xlsx
- Table S9 MR results.xlsx
