# Supplementary material for: Multi-Omics Interpretation of Anti-Aging Mechanisms for ω-3 Fatty Acids
Source: Genes (Basel). 2021 Oct 24;12(11):1691. doi: 10.3390/genes12111691 (PMC8625527; doi:10.3390/genes12111691)
Supplement: Supplementary file 1 [file genes-12-01691-s001.zip › Table S1 Information for all differential probes with a P-value less than 0.001 in differential methylation analysis.xlsx]

## Sheet: Sheet1
	ID	Name	AddressA_ID	AlleleA_ProbeSeq	AddressB_ID	AlleleB_ProbeSeq	Infinium_Design_Type	Next_Base	Color_Channel	Forward_Sequence	Genome_Build	CHR	MAPINFO	SourceSeq	Chromosome_36	Coordinate_36	Strand	Probe_SNPs	Probe_SNPs_10	Random_Loci	Methyl27_Loci	UCSC_RefGene_Name	UCSC_RefGene_Accession	UCSC_RefGene_Group	UCSC_CpG_Islands_Name	Relation_to_UCSC_CpG_Island	Phantom	DMR	Enhancer	HMM_Island	Regulatory_Feature_Name	Regulatory_Feature_Group	DHS	RANGE_START	RANGE_END	RANGE_GB	SPOT_ID
238946	cg22664296	cg22664296	72763413	AAATCATAACAAAAACAATCAATACCTTTACTTCCCAAACAAATTTACCA	26646453	GAATCGTAACGAAAACGATCGATACCTTTACTTCCCAAACGAATTTACCG	I	C	Grn	TGGGAACGCCGCGAGTCGTGGCGGGGGCGATCGGTGCCTTTGCTTCCCAGGCGGGTTTGC[CG]CTCCACACCGCAGCTTCCTGAGCTCGGGAAGGGGAGGTGCGGCGGAGGCGTGGGGTCTTC	37	4	156680518	CGGCAAACCCGCCTGGGAAGCAAAGGCACCGATCGCCCCCGCCACGACTC	4	156899968	R					GUCY1B3	NM_000857	Body	chr4:156680095-156681386	Island	high-CpG:156899590-156900053	DMR		4:156899546-156900855			TRUE	156680518	156680641	NC_000004.11
539377	cg23376861	cg23376861	51686440	CRACTCAAAAAATCTAAAATAAAACTAAAATCTACAAATTAACRAACTCC			II			CACGAGTAGCAACAGTGAACAGCTAAACCCCGGGACTGGCCACCAGCAGGGAGCCTCCCA[CG]GAGCCCGTTAATCTGCAGATCTTAGCCCCACTTCAGACCCTCTGAGTCGAAAATTCGGGG	37	18	43678713	CGGAGCCCGTTAATCTGCAGATCTTAGCCCCACTTCAGACCCTCTGAGTC	18	41932711	F					ATP5A1;ATP5A1	NM_001001937;NM_004046	5'UTR;TSS1500	chr18:43677956-43678352	S_Shore				18:41932501-41932769	18:43677293-43678791	Unclassified		43678713	43678836	NC_000018.9
191989	cg23523215	cg23523215	46684496	ATTACAAAATACTATTTCTCTTTCTTTCCCCAAATTTAAAATTTCCAAAC			II			TGGTGTGGATATGGAGAAGAGAATGATGCAGAAGATGAACAGATACAGGGACAGGGAAAG[CG]CCTGGAAATCTCAAATCTGGGGAAAGAAAGAGAAACAGCACTTTGTAATGGCATCCTAAT	37	2	202508694	CGCCTGGAAATCTCAAATCTGGGGAAAGAAAGAGAAACAGCACTTTGTAA	2	202216939	F					ALS2CR4;ALS2CR4	NM_001044385;NM_152388	TSS1500;TSS1500	chr2:202507139-202508270	S_Shore					2:202508646-202508838	Promoter_Associated		202508694	202508817	NC_000002.11
290114	cg17072503	cg17072503	74681369	AAAATTAAAACTCAAAACTTCAAATATAAAAACCTACATAAATATCAACC			II			ATCCAGTAACAGAGATTAAAGCTCAAAGCTTCAGGTGTGGAGACCTGCATGAGTATCAAC[CG]GAAGCATTTTAGAAATGCAAATTCCTGGGCTCCCCCTAAAACTTACTGAATCAGAAAGTC	37	6	28482403	AGATTAAAGCTCAAAGCTTCAGGTGTGGAGACCTGCATGAGTATCAACCG	6	28590382	R					GPX6	NM_182701	Body										28482403	28482526	NC_000006.11
579852	cg22316093	cg22316093	54632308	CTAAATCATACTCTCCTTATATACRAAACTATCRAAATTCCTCTCTTCTC			II			ATCCCGCACTAGCTCGGCTTGCTGAGAACCCGGCCAAGGCAGGTATCAAATACGGTAACC[CG]AGAAGAGAGGAATTTCGACAGCCCCGTACACAAGGAGAGCATGATCCAGCACCCGGCGCC	37	21	45246308	TGGATCATGCTCTCCTTGTGTACGGGGCTGTCGAAATTCCTCTCTTCTCG	21	44070736	F	rs2838407							chr21:45246251-45246490	Island			TRUE	21:44070736-44070918	21:45245902-45246651	Unclassified_Cell_type_specific		45246308	45246431	NC_000021.8
173914	cg08440178	cg08440178	12654425	AACATAATACCTACACACACATATACAATAATTCTCAACAAAAAACAACA	16763311	GACGTAATACCTACACACGCGTATACGATAATTCTCAACAAAAAACGACG	I	C	Grn	AGAGAGGAAGACTCAGGAACCGGCAGCTGAGAACCACCGCACACGCGTGTGCGGGCACCG[CG]CCGCCCCCTGCTGAGAACCACCGCACACGCGTGTGCAGGCACCACGCCGGCTGCTGCGAG	37	2	2737278	CGCCGCCCCCTGCTGAGAACCACCGCACACGCGTGTGCAGGCACCACGCC	2	2716285	F													2:2716162-2716335				2737278	2737401	NC_000002.11
349192	cg20627643	cg20627643	63733402	ACACTACACACCAAAATAAAAATTTCTTCTAACCAAACRCRATAAATCAC			II			CAAATTCCTGACCTCAGGTGATCCACCCACCTCTGCCTCCCAAAGTGCTGGGATTACAGG[CG]TGACCCACCGCGCCTGGCCAGAAGAAATCTTTATCTTGGTGTGCAGTGTCTGGTGAGGGA	37	8	12296542	CACTGCACACCAAGATAAAGATTTCTTCTGGCCAGGCGCGGTGGGTCACG	8	12340913	F								chr8:12293393-12294880	S_Shore								12296542	12296665	NC_000008.10
310969	cg06129054	cg06129054	56726432	TAATAAACTAAAACTCCAATAAAACATCCTAAAATATACCTAAAAAAAAC			II			CAGCACCGATTTAAAGGAGCCCAGTGAACGCCCGGCTAAAAACAGGGAAGAAACAGGCGA[CG]TTTCTTTCAGGCATATTTCAGGATGCCTCACTGGAGTTTTAGCTTACTAGACACCTAGAT	37	7	82792411	AGTAAGCTAAAACTCCAGTGAGGCATCCTGAAATATGCCTGAAAGAAACG	7	82630347	F					PCLO;PCLO	NM_033026;NM_014510	TSS1500;TSS1500	chr7:82791674-82792412	Island				7:82629491-82630348			TRUE	82792411	82792534	NC_000007.13
383668	cg21289924	cg21289924	59775349	ATTAAACATAAATTTCCTTCTCACTCTATCRACTAAAATCTAAAAAACRC			II			GCGACGCACCCGGAGGCGGCAGGGGGAAGGAAAGGCCCCTGGGGCGACGGTTCCGGGCTA[CG]CGCCTCCCAGACCCCAGTCGATAGAGTGAGAAGGAAACCCATGCCCAACCACCGGCTGGG	37	10	120839943	CGCGCCTCCCAGACCCCAGTCGATAGAGTGAGAAGGAAACCCATGCCCAA	10	120829933	F				TRUE	EIF3A	NM_003750	Body	chr10:120839592-120840480	Island				10:120829583-120830746	10:120839482-120841154	Promoter_Associated		120839943	120840066	NC_000010.10
307769	cg03369382	cg03369382	42729417	AAATTCCCAATCCAATCCAATACTAAAACAAACACTAATAAAACACAAAC			II			AAGCAATCTGAAAATTCCCAATCCAATCCAGTGCTGAAGCAAACACTGATAAGACACAAA[CG]CTTTTTCAGCTTCTTTCTCCAGGAAACTGATGGGATCAATGAAAAGAAAATAAAACAATT	37	7	139427635	AATTCCCAATCCAATCCAGTGCTGAAGCAAACACTGATAAGACACAAACG	7	139074115	R					HIPK2;HIPK2	NM_001113239;NM_022740	Body;Body										139427635	139427758	NC_000007.13
586110	cg16880392	cg16880392	39695451	AAATACTCTTACCTAAAAACACCRATTTTTTATAAAATAAACAACRCATC			II			CTCCTCACCACACCCCATGTGTGATCACCCTTAAACAGAAAACATGCACCTAAGATCCTA[CG]ATGCGCTGCCCACCTCACAAAAAACCGGTGCCTCTAGGTAAGAGCACCTAGCTGACCCAT	37	22	20423500	CGATGCGCTGCCCACCTCACAAAAAACCGGTGCCTCTAGGTAAGAGCACC	22	18803500	F								chr22:20427046-20428590	N_Shelf								20423500	20423623	NC_000022.10
389597	cg01209023	cg01209023	72636416	AAACACTAAATATATTATACTAAAAATCCCCAAAAACAAATAACTATAAC			II			GACTGAAAGGGGAACACTGAATGTGTTATACTAGGGATCCCCAGAGACAGGTAGCTGTGA[CG]ATCTACAGGGAGGCAAGATGGTCTCGTCAGCCTAGGCTTCCTTTCTCAAAGCACAGCATG	37	11	61733046	CGTCACAGCTACCTGTCTCTGGGGATCCCTAGTATAACACATTCAGTGTT	11	61489622	R					FTH1	NM_002032	Body	chr11:61734760-61735932	N_Shore		RDMR						61733046	61733169	NC_000011.9
175095	cg09458420	cg09458420	26714427	AAAACCACACTCCTTAACATCAATAAAAACATACAACTAAAATACTAACC			II			AGCAAAGATGAATTGTATGATCAGCCATTTTGTGAGCAGATATTTCCATCAAGTAAGAGC[CG]GTCAGCATTCTAGCTGCATGCCTCCACTGATGCCAAGGAGTGTGGTTTTATCTTGTTGAG	37	2	231661317	AAACCACACTCCTTGGCATCAGTGGAGGCATGCAGCTAGAATGCTGACCG	2	231369561	F					CAB39;CAB39;CAB39	NM_001130850;NM_016289;NM_001130849	Body;Body;Body					TRUE					231661317	231661440	NC_000002.11
281284	cg10241288	cg10241288	42788461	AAACTAAACCCCAACTTTTATCTTTCCCRCTAATCCTTAAAAAACCAACC			II			CGCCTGACGTAATTAAAGTGCGCGAACGGAAGTGGCGCGGAACATGACGGAAAATCAGTA[CG]GTTGGTCCCTTAAGGACCAGCGGGAAAGATAAAAGCTGGGGTTTAGTCTGTGCTGCGTGA	37	6	91297080	CGGTTGGTCCCTTAAGGACCAGCGGGAAAGATAAAAGCTGGGGTTTAGTC	6	91353801	F	rs3757242	rs282071			MAP3K7;MAP3K7;MAP3K7;MAP3K7	NM_145331;NM_145333;NM_145332;NM_003188	TSS1500;TSS200;TSS200;TSS200	chr6:91296358-91297081	Island				6:91353019-91353912	6:91296194-91297634	Promoter_Associated		91297080	91297203	NC_000006.11
167124	cg03269045	cg03269045	44717417	TAACCCCTACTACAAATCAAAAACCAATACTATCTACAAAAATCACAACA	56784391	TAACCCCTACTACGAATCAAAAACCGATACTATCTACAAAAATCACGACG	I	A	Red	GTGGGCAGGGTCTGGCCCCTGCTGCGGATCAAAGACCGGTGCTATCTGCAGGGGTCACGG[CG]GGGATACCTTTTGCTCGTTCATTCTTTTTAAAGCCCTGGGCACTGACCCATGGTCCTTGG	37	2	26680478	CGCCGTGACCCCTGCAGATAGCACCGGTCTTTGATCCGCAGCAGGGGCCA	2	26533982	R					OTOF;OTOF;OTOF;OTOF	NM_194248;NM_194322;NM_004802;NM_194323	3'UTR;3'UTR;3'UTR;3'UTR										26680478	26680601	NC_000002.11
250397	cg08453008	cg08453008	19795474	RCAATCAAATAACAAATATACCACTAACAAAACTACATTCACAAACAACC			II			ATTTCACCACCGCAATCAGATGACAGATATGCCACTGGCAAAGCTGCATTCACAAGCAGC[CG]TGGCCACCCTAAGTGGGGCAGTAAGAGGCTTCATCTACCACGTGACCAGCACAAACTAGA	37	5	136955189	CGGCTGCTTGTGAATGCAGCTTTGCCAGTGGCATATCTGTCATCTGATTG	5	136983088	R					KLHL3	NM_017415	3'UTR									TRUE	136955189	136955312	NC_000005.9
395795	cg06567423	cg06567423	50687488	AAAAACCRTAAAACRTAACTTAAAAATCAACRACAAATACAATCCATAAC			II			CGGCCAGGTGAGAAGGCCGTAGAACGTAACTTGAAAATCAGCGGCAGGTGCAGTCCATGG[CG]TTGATGGGGCTGAACGAAGTGCAGGAGGCAAAACTCTAAATGGGGGTGGAGAGCAGAGCT	37	11	125462867	CGCCATGGACTGCACCTGCCGCTGATTTTCAAGTTACGTTCTACGGCCTT	11	124968077	R	rs74612152			TRUE	STT3A	NM_152713	5'UTR	chr11:125462323-125462884	Island				11:124967534-124968417	11:125461641-125463043	Promoter_Associated		125462867	125462990	NC_000011.9
478819	cg17183213	cg17183213	47699477	CCCTAATCCTAATACCTAAATATATACACTCCCTATACRCTCTAATCCCC			II			CCTCACTCCAGCCCTAGTCCTGGTGCCTGGATATGTGCACTCCCTGTGCGCTCTGATCCC[CG]CAGACACAAGTCCCCAGCCCCTCCAGGACAGCAATAAGGGTCTTACAAGGCCAGAAGGCA	37	15	75012181	CGGGGATCAGAGCGCACAGGGAGTGCACATATCCAGGCACCAGGACTAGG	15	72799234	R		rs35228499			CYP1A1	NM_000499	3'UTR										75012181	75012304	NC_000015.9
525630	cg18593317	cg18593317	44783457	ACACTTTCTTCTTAACTTTAAAAATACCATTTAAAAAACCATACTCCRAC			II			GTGCCCAGCCTGCACTTTCTTCTTAACTTTAGAGGTACCATTTAGGAAACCATACTCCGG[CG]ACATTGGAGCGGTTCCGATGCCCGCCCGGAAGAGAGCGCTCTGGCCCAGGCATCGCAGCT	37	17	14198368	CGCCGGAGTATGGTTTCCTAAATGGTACCTCTAAAGTTAAGAAGAAAGTG	17	14139093	R								chr17:14200579-14200996	N_Shelf				17:14139090-14139172				14198368	14198491	NC_000017.10
375202	cg11595245	cg11595245	66697402	AAATCCAAATAAAAATTTACRATTACCACAAATCAATCCTAACRAAAACC			II			CCTCCTGAGAGAGGTCCAGGTAAAGGTTTACGGTTGCCACAGGTCAGTCCTGACGAAAAC[CG]CAAGCTGCGCCAAATCTCGCGCAGCGGGGCGGGAGGGCGGGTGGGGAATGTAAGGTATCG	37	10	96305461	GGTCCAGGTAAAGGTTTACGGTTGCCACAGGTCAGTCCTGACGAAAACCG	10	96295451	R		rs56060941		TRUE	HELLS	NM_018063	TSS200	chr10:96305116-96305893	Island				10:96295325-96296038				96305461	96305584	NC_000010.10
168001	cg03874199	cg03874199	20730392	TACTAAAATAACCRACTTTAAAAAACCTACAAACAAAATTTCRTCCAATC			II			GATGTAGGCGGTGCTGAAATGACCGGCTTTGAAGAACCTGCAGGCAAAGTTTCGTCCAAT[CG]TCTGAGCCTGTCCTCTTATTCCCGGTTGTAACTAAATACTGTTGCGAGCGCAGCCGAAGC	37	2	176964456	GCTGAAATGACCGGCTTTGAAGAACCTGCAGGCAAAGTTTCGTCCAATCG	2	176672702	R				TRUE	HOXD12	NM_021193	TSS200	chr2:176964062-176965509	Island		CDMR		2:176672309-176673743				176964456	176964579	NC_000002.11
376916	cg13587915	cg13587915	18671338	TCCCRCAAAACTTACATTTAAAACACCCCAAATACCACTACTTATCCAAC			II			GGTGAGGACCTTCCCGCAGGACTTGCATTTAAAGCACCCCAAGTGCCACTGCTTATCCAG[CG]CCAGCAGCGCCTGCCCATTCTTGATATCTCTTCCGCAGCCGGCACAATCTGAAAAAGAGC	37	10	116307486	CCCGCAGGACTTGCATTTAAAGCACCCCAAGTGCCACTGCTTATCCAGCG	10	116297476	R					ABLIM1;ABLIM1;ABLIM1	NM_001003408;NM_001003407;NM_002313	Body;Body;Body						10:116297415-116297761				116307486	116307609	NC_000010.10
185563	cg18259342	cg18259342	48644429	ACTCTCCAATATCTAACATAATACCAAATACATATTACATACTCACAAAC			II			CTGGGCCCTATTGAGCAGGGGCTTTGTGGGATACGGTTAGGAGTCTGACATTTCAAAGAA[CG]TTTGTGAGTATGTAATATGTACCTGGCACTATGCCAGACACTGGAGAGTTGAAGATGAAT	37	2	219184859	CTCTCCAGTGTCTGGCATAGTGCCAGGTACATATTACATACTCACAAACG	2	218893103	F	rs4552182				PNKD	NM_015488	Body	chr2:219187653-219188251	N_Shelf								219184859	219184982	NC_000002.11
236997	cg19888869	cg19888869	40688389	AAAAAATACAAATATTCRACTAAACTTCCCCRAATAAATCCCTAAAATAC			II			TTGAAATGGGAAAGGGATACAGATGTTCGGCTGGGCTTCCCCGGGTGGGTCCCTGAAATG[CG]TCCTGGTTAGCACATGGGGTGGGAGCACCTTGCCCGAGCCTTACCTCTCTACCCTCTCTT	37	4	54967674	CGCATTTCAGGGACCCACCCGGGGAAGCCCAGCCGAACATCTGTATCCCT	4	54662431	R					GSX2	NM_133267	Body	chr4:54966163-54968063	Island		RDMR	TRUE	4:54660586-54662992				54967674	54967797	NC_000004.11
527569	cg20613151	cg20613151	66790440	TTCAAACAATAATCRCAAACCACCTAAACATTCRAACTAAATACAAAAAC			II			CGGCGGCCTCCTTCAGGCAGTGGTCGCAGGCCACCTGGGCATTCGGGCTGGGTGCAGAGG[CG]CGGGCGGGCGGCGTCCAGACGTCGGCGGGTGGCTCCCGGGCCAGGTCGGCCTGCAGGAAC	37	17	54991064	TCAGGCAGTGGTCGCAGGCCACCTGGGCATTCGGGCTGGGTGCAGAGGCG	17	52346063	R				TRUE	TRIM25	NM_005082	1stExon	chr17:54990832-54991771	Island				17:52345832-52346829	17:54990563-54992092	Promoter_Associated		54991064	54991187	NC_000017.10
494700	cg06008356	cg06008356	67656360	CCACCTACTAAAAAACTCCAAAATCTACAAACATCTAACTCCAAAATTTC			II			TCTGTCCCGTCCCACCTGCTGGGAGACTCCAAAGTCTGCAAACATCTGGCTCCAGAATTT[CG]CCACTGCAGAGGGAGACTGAATTAATTCCCTCCTGGATCGGTTAATTAACGACAGGTGCC	37	16	1233872	CACCTGCTGGGAGACTCCAAAGTCTGCAAACATCTGGCTCCAGAATTTCG	16	1173873	R					CACNA1H;CACNA1H	NM_021098;NM_001005407	Body;Body	chr16:1235938-1237262	N_Shelf				16:1173253-1173969				1233872	1233995	NC_000016.9
433813	cg18233411	cg18233411	69720487	ATCTTACTTCATAAAAAATTATATCTTCCCACCTCCATTTCAATACTACC			II			CCTCTTGCTGTGTCTTACTTCATAAGGAGTTGTATCTTCCCACCTCCATTTCAATACTGC[CG]GTTAGGACCTAAGTAGAAGAGCAGTAAAGGCTGATTGACACACAGGGGGATGGAGTTGGT	37	12	74934087	CGGCAGTATTGAAATGGAGGTGGGAAGATACAACTCCTTATGAAGTAAGA	12	73220354	R					LOC552889;LOC552889	NM_001136262;NM_001136262	1stExon;3'UTR	chr12:74931492-74931879	S_Shelf			TRUE		12:74933374-74934136	NonGene_Associated		74934087	74934210	NC_000012.11
299336	cg24470466	cg24470466	22782397	AATACACTTTCTTTCCCACTCTAATATACRCTACACAAAAACAAAATATC			II			TTATTTAATCATAAGTCCATGACATGCCAGGCACTCAGGAAATAGTAAAAATTGGACATG[CG]ATATTCTGCCCTTGTGTAGCGCACACTAGAGTGGGAAAGAAAGTGCACTTTTAACTGGAC	37	6	32608858	GTGCACTTTCTTTCCCACTCTAGTGTGCGCTACACAAGGGCAGAATATCG	6	32716836	F	rs28383432	rs4455710			HLA-DQA1	NM_002122	Body										32608858	32608981	NC_000006.11
130412	cg08456334	cg08456334	39657314	AAACAAATTTTAAAAAAATCCCTATCAAATTACACTTAATTAACTACTCC			II			TTTTCTCACAATCTCATTCAATTTCCACGCAGGCCTGTTCATCCCTCTTAGTGGCTGCTC[CG]GAGTAGTCAACCAAGTGTAATCTGATAGGGACTTCTTCAAAACTTGCTCCGGCCTTCAGA	37	1	151298699	AGCAAGTTTTGAAGAAGTCCCTATCAGATTACACTTGGTTGACTACTCCG	1	149565323	F					PI4KB;PI4KB	NM_002651;NM_002651	1stExon;5'UTR	chr1:151300522-151300724	N_Shore								151298699	151298822	NC_000001.10
150736	cg20694572	cg20694572	49736467	TATTTTTTAAATCTCAAAACRTAAAAATAAACCAAAAATAATACAACCCC			II			TTTTAACCTCTTGTTTTTTAAATCTCAAAACGTAAGAATGGGCCAGGGATGATACAACCC[CG]TTTAACACAATGAAAATTAACTTTGTTAACTTTGAGTTACTTTTCTGTGATCAAGTCTTG	37	1	152331529	CGGGGTTGTATCATCCCTGGCCCATTCTTACGTTTTGAGATTTAAAAAAC	1	150598153	R					FLG2	NM_001014342	5'UTR										152331529	152331652	NC_000001.10
394757	cg05679507	cg05679507	28745490	TAAAAACAAAAATTCTCAAAACTAACTATAACCCCCACACTAATAACCCA	32629394	TAAAAACAAAAATTCTCGAAACTAACTATAACCCCCGCGCTAATAACCCG	I	A	Red	CCGGAGTCCGGCTGAAAGCAAAGGTTCTCGAGGCTAACTGTAGCCCCCGCGCTGGTAACC[CG]ACACCCCTTTCCCAGCGCCGCACGCGGGGCCGGGAGCGGGCGCGCCAGGGCAGGGACTGA	37	11	3663543	CGGGTTACCAGCGCGGGGGCTACAGTTAGCCTCGAGAACCTTTGCTTTCA	11	3620119	R					ART5;ART5;ART5	NM_053017;NM_001079536;NM_001079536	TSS200;1stExon;5'UTR	chr11:3663052-3663802	Island			TRUE	11:3619737-3620378	11:3662701-3664363	Unclassified_Cell_type_specific	TRUE	3663543	3663666	NC_000011.9
188324	cg20539637	cg20539637	44712357	CCCACACAAACACAAAAAAATTTACAAAACCACAAAAAACACTCAAACCA	26651336	CCCACACAAACGCGAAAAAATTTACAAAACCACGAAAAACGCTCAAACCG	I	C	Grn	AGGACGGCGGCGCCCACACAGGCGCGGGGAGGTTTGCAGAGCCACGGAGGGCGCTCAGGC[CG]CCGATGCTTGCGGGAATTCTTTTTGGGTGGGTGGGTGGGTGGGGGGGGTGTGTGTGTGTG	37	2	3698862	CGGCCTGAGCGCCCTCCGTGGCTCTGCAAACCTCCCCGCGCCTGTGTGGG	2	3676737	R		rs4849973						chr2:3698659-3698875	Island			TRUE	2:3676535-3676750	2:3698449-3699794	Unclassified		3698862	3698985	NC_000002.11
114313	cg25420238	cg25420238	52675484	ATCACAAACTCCATACTCCTAACATAATAAAAAAAACTAATAACATTAAC			II			GACATCTTACAACAGGAGCAAAGATAATTACTGTTGAGTTTGACCAGAGTCCAAAGTTAA[CG]TTAATGCCATCAGTCCTCTTCATTATGCCAGGAGCATGGAGTCTGTGATGCAGCTCACTC	37	X	78201182	TCACAGACTCCATGCTCCTGGCATAATGAAGAGGACTGATGGCATTAACG	X	78087838	F					P2RY10;P2RY10	NM_198333;NM_014499	5'UTR;5'UTR				DMR						78201182	78201305	NC_000023.10
420504	cg03014680	cg03014680	62656427	CCAACTATATAATATTAAATACAAACTTAACCACTTTACAACTCACTTCC			II			TCTACCACTCACCAACTGTGTGATGTTGGATACAAACTTAACCACTTTGCAACTCACTTC[CG]CATCTGTAAAATAAGGGTGATAATAATAGCACCTGGTTTAGAGAGTTGTAAAGATAAAAG	37	12	10122522	CGGAAGTGAGTTGCAAAGTGGTTAAGTTTGTATCCAACATCACACAGTTG	12	10013789	R				TRUE	CLEC12A;CLEC12A	NM_201623;NM_138337	TSS1500;TSS1500										10122522	10122645	NC_000012.11
224339	cg02633148	cg02633148	10675311	ACRTTAACCTAACTCTTTTATAATCTTCAACTTTACTCACTATAATTACC			II			AGGATCACAATAAGAGAAGGCGCGTGAGGCTCCGGCAGCAAACACCAGCCAGGCAGGCAG[CG]GTAATCACAGTGAGCAAAGTTGAAGACTATAAAAGAGCCAGGCTAACGTGCTGCCGAGCA	37	4	46391476	CGTTAGCCTGGCTCTTTTATAGTCTTCAACTTTGCTCACTGTGATTACCG	4	46086233	F					GABRA2;GABRA2	NM_001114175;NM_000807	TSS200;5'UTR	chr4:46391903-46392572	N_Shore				4:46086088-46086290				46391476	46391599	NC_000004.11
121843	cg03513964	cg03513964	23670346	TCCTTCTTTCCCTCAAATTTACAATCRCTATTTTAACACTAAAAACCACC			II			GAAGGAAGGACTGGGTAGCGGCTGAGGGTAATAAGAGCAGGGAGCAGCTACTGCGTGATG[CG]GTGGTTTCCAGTGCTAAAACAGCGATTGCAAATTTGAGGGAAAGAAGGACGTCTCTCAAT	37	1	75139746	CGGTGGTTTCCAGTGCTAAAACAGCGATTGCAAATTTGAGGGAAAGAAGG	1	74912334	F					C1orf173	NM_001002912	TSS1500					TRUE					75139746	75139869	NC_000001.10
177025	cg10999347	cg10999347	42684375	TCTATTTCTTATCAAAAAATACCTAATTAAACTTTCTCRATACTTAACTC			II			GTCTTTCTCAATCTGTTTCTTGTCAGGGAATGCCTAATTGGGCTTTCTCGGTACTTGGCT[CG]GGGGATCTGCATGAGGACAAGATCACTGTGAGTCGCAGGTGCACTCAGGGCACAGCCGAC	37	2	2605463	CTGTTTCTTGTCAGGGAATGCCTAATTGGGCTTTCTCGGTACTTGGCTCG	2	2584470	R													2:2584318-2584646				2605463	2605586	NC_000002.11
477669	cg14723566	cg14723566	55798304	CAACTACAAAAATAAATTTCAAATATACAAACAAACCAAACACAACATCC			II			ATCTGACCACTCTCTATGGATCCTCTGTTGGGTCGGGGGCTAGGCTGCTGTGCTGTGGGA[CG]GATGCTGTGTCTGGTCTGCCTGCACATCTGAAACTTACCTCTGTAGCTGGCTGGCTCCTT	37	15	80711027	CGGATGCTGTGTCTGGTCTGCCTGCACATCTGAAACTTACCTCTGTAGCT	15	78498082	F		rs79976938			ARNT2	NM_014862	Body					TRUE		15:80710605-80712195	Unclassified_Cell_type_specific		80711027	80711150	NC_000015.9
387623	cg26576353	cg26576353	11695399	TCAAAATAAACAACCTCATACATAAACTTCATAATATTAATTAAACCATC			II			ACTACTGCAAATCAAAGTAGGCAGCCTCATGCATAGACTTCATGATATTAGTTGAGCCAT[CG]CTGCCTTCATTATCATTTTTATGCCTTTGGGGTCACTGTGTGGTTTGGTCCAGGCTGTTC	37	10	126135176	CAAAGTAGGCAGCCTCATGCATAGACTTCATGATATTAGTTGAGCCATCG	10	126125166	R								chr10:126135809-126138896	N_Shore		RDMR						126135176	126135299	NC_000010.10
524151	cg17093855	cg17093855	45732358	ACAAACTAAACTTACCTACTTTACCAAATTAATAATAACTACAATAAAAC			II			CAGAGAACCCCAACAGCAAGAGAGCCCCAGGTGATGCTGGCTCTCCACGTGCATCCGGCA[CG]TTTCACTGCAGCCATCATCAACTTGGCAAAGTAGGCAAGCTCAGCTTGTGGTTTCCATTT	37	17	72834959	CAAGCTGAGCTTGCCTACTTTGCCAAGTTGATGATGGCTGCAGTGAAACG	17	70346554	F					TMEM104	NM_017728	3'UTR	chr17:72838812-72839751	N_Shelf								72834959	72835082	NC_000017.10
135449	cg11399814	cg11399814	41708483	TCRAAATTCCCAAAAATTCAACCAACCCCRAACCTATACTTAAAAAACTC			II			GTCTGCTCCCCCCGGGCCCCAAGCCCGCCACCTCCGGGGACCCCTGCGTCCGAGTCCCCG[CG]AGCTCCCCAAGCACAGGCTCGGGGCTGGCTGAACCTCTGGGAACCCCGACGTCCGTGTCC	37	1	12290428	CGGGGTTCCCAGAGGTTCAGCCAGCCCCGAGCCTGTGCTTGGGGAGCTCG	1	12213015	F					VPS13D;VPS13D	NM_018156;NM_015378	5'UTR;5'UTR	chr1:12289954-12290585	Island				1:12212290-12213691	1:12289626-12291393	Promoter_Associated		12290428	12290551	NC_000001.10
535244	cg03255741	cg03255741	31671334	AAAAAACATAACACAATTACCTAAACTCAAACAATAACAAAAAAAATCCA	55658391	AAAAAACATAACGCGATTACCTAAACTCGAACGATAACGAAAAAAATCCG	I	C	Grn	TCCGGGCCGCCGGGGAAAGCTACGGGCCCGGTGCGTCCGCGGACCAGCAGCGCGGGAGAG[CG]GACTCCCCTCGCCACCGCCCGAGCCCAGGTAACCGCGCCATGTCCCCTCCCCTTCCCCCG	37	18	48556964	AGGGGACATGGCGCGGTTACCTGGGCTCGGGCGGTGGCGAGGGGAGTCCG	18	46810962	F					SMAD4;SMAD4	NM_005359;NM_005359	1stExon;5'UTR	chr18:48556291-48557333	Island	high-CpG:46810481-46811255			18:46810290-46811323	18:48555860-48557738	NonGene_Associated		48556964	48557087	NC_000018.9
408490	cg18755698	cg18755698	24667325	AAAAAAATAATATTATTCTACACATACACTTCTCRACACTACATTCCRAC			II			ACCCACCACGCGGTCTGTCCCCGGCACACTGGCTGAGTGCACAGGCACACACTTCCAAAC[CG]TCGGAATGTAGTGCCGAGAAGTGTATGTGCAGAACAACATCACCCTTCTACCACAGGAGA	37	11	134046415	GAAGGGTGATGTTGTTCTGCACATACACTTCTCGGCACTACATTCCGACG	11	133551625	F					NCAPD3	NM_015261	Body						11:133551573-133551642				134046415	134046538	NC_000011.9
497406	cg07635227	cg07635227	62648384	AAAAAAAATAATAAATACATCCTCTTCCATCCTCCTAAACATACAAACCA	63796396	GAAAAAAATAATAAATACGTCCTCTTCCGTCCTCCTAAACGTACAAACCG	I	T	Red	GCTGTGGTGGACGAAGGAGATGGTGAGTGCGTCCTCTTCCGTCCTCCTGGGCGTGCAGGC[CG]TGCAGGGAGGAAGCACGTCTTGAGGGAGGAGTGCTTGCAGCAGTGATGAAGCAGGCCAGG	37	16	4714815	CGGCCTGCACGCCCAGGAGGACGGAAGAGGACGCACTCACCATCTCCTTC	16	4654816	R					MGRN1;MGRN1;MGRN1;MGRN1	NM_015246;NM_001142291;NM_001142290;NM_001142289	Body;Body;Body;Body			low-CpG:4654363-4654888				16:4714348-4715526	Promoter_Associated_Cell_type_specific		4714815	4714938	NC_000016.9
490963	cg03784048	cg03784048	43698331	ACAAAACACAAAACCTAACCRATAATAAAAAATCAATAAATACTTAATCC			II			GATGGACTGAGGTTACGAATCTCTTCTCTGATTTAACCCAAAGTTTAGATGAGGACACTG[CG]GATCAAGTATTCATTGACCTCTTATCACCGGCCAGGCTCTGTGCCCTGCCGCAACAGACA	37	16	9229746	CAGGGCACAGAGCCTGGCCGGTGATAAGAGGTCAATGAATACTTGATCCG	16	9137247	F	rs8050335										DMR						9229746	9229869	NC_000016.9
439628	cg24895754	cg24895754	35789402	ATCACTACAAAACAAAAACAAAACATAAAACAAAATCACATAAAACTACA	37721395	ATCGCTACGAAACGAAAACGAAACGTAAAACGAAATCACGTAAAACTACG	I	C	Grn	CCCTCCAGGCAGGCGCCGGCCCCGCCGCCCGCAGCCCAGTCTGCTCCCGGCAGCCTTGGG[CG]CAGCCCCACGTGACCCCGCCCTACGCCCCGCCTCCGCTCCGCAGCGACAAGGGCTAGTCG	37	12	117175859	GTCGCTGCGGAGCGGAGGCGGGGCGTAGGGCGGGGTCACGTGGGGCTGCG	12	115660242	F		rs76771582			C12orf49;RNFT2;RNFT2	NM_024738;NM_001109903;NM_032814	TSS200;TSS1500;TSS1500	chr12:117175623-117176436	Island	high-CpG:115659970-115660278			12:115660019-115660531	12:117175432-117176690	Promoter_Associated		117175859	117175982	NC_000012.11
219944	cg25182621	cg25182621	49627313	TTATCATCTTTAAAAACAAATCTTCATCCTTCRAACRAAACCRAATCCTC			II			TTTCCTGTACGTTGTCATCTTTAAAGACAAGTCTTCATCCTTCGGGCGGAACCGGGTCCT[CG]CTCACAGAGCGGTCCAGGCCTCAGGCCTAGCCTCTGCCCCTCCCTAGCCTGAGGCTCCCT	37	3	184097440	TGTCATCTTTAAAGACAAGTCTTCATCCTTCGGGCGGAACCGGGTCCTCG	3	185580134	R				TRUE	CHRD	NM_003741	TSS1500	chr3:184099095-184099582	N_Shore								184097440	184097563	NC_000003.11
501249	cg09958559	cg09958559	26638321	CTTTTTCCRAATAAAAATTTACTTACTACAAATACCCTAAACCCTTCTTC			II			AGTGGAGCTCGAACCCGAGCCAGACTAAACAAGCGAAGGGCATTGTTTAGGCGGCGACAC[CG]AAGAAGGGTTCAGGGTATTTGTAGCAAGCAAACCCCCATTCGGAAAAAGAAGTGGAGCTT	37	16	67064011	TTTTTCCGAATGGGGGTTTGCTTGCTACAAATACCCTGAACCCTTCTTCG	16	65621512	F					CBFB;CBFB	NM_022845;NM_001755	Body;Body	chr16:67062613-67064012	Island				16:65620115-65621585				67064011	67064134	NC_000016.9
494196	cg05705335	cg05705335	57763359	AAATTCAAAAACACACAACAAACAATAACCACACTAAACATTAAACACCA	24659427	AAATTCAAAAACGCACGACAAACGATAACCGCACTAAACGTTAAACGCCG	I	T	Red	CCCGGCCTCCTGGGGTTCAAAGGCGCACGGCAGGCGATAACCGCACTGGGCGTTGAGCGC[CG]TGAGGGAAGCTTCTGGAGGGAGCGTGGGACTGGGGTGGGGGCAGCTGGCGCAGCTTCGTT	37	16	81520589	CGGCGCTCAACGCCCAGTGCGGTTATCGCCTGCCGTGCGCCTTTGAACCC	16	80078090	R					CMIP	NM_198390	Body					TRUE	16:80077545-80078091				81520589	81520712	NC_000016.9
423320	cg06234730	cg06234730	36740498	ATTTAAAAAACTCCTCCTCCTCCATCAACTCTAACAAATCATAATAATCA	13803460	ATTTAAAAAACTCCTCCTCCTCCGTCGACTCTAACGAATCGTAATAATCG	I	C	Grn	ATTGAGTGAAGCACTAGCAGAGGATGGGAGCTACAATGCCGTGGGGTTCACTTACGGTAG[CG]ACTATTACGACCCGTCAGAGCCGACGGAGGAGGAGGAGCCTTCCAAACAGAGAGGTGAGT	37	12	132199443	GTTTGGAAGGCTCCTCCTCCTCCGTCGGCTCTGACGGGTCGTAATAGTCG	12	130765396	F					SFRS8	NM_004592	Body	chr12:132195034-132196454	S_Shelf				12:130765375-130765499				132199443	132199566	NC_000012.11
138147	cg12905252	cg12905252	74625414	TCACTTAAAAAAATTAAACAAACCTCAAAAAAACCTCAACATTTCACCCA	14655305	TCACTTAAAAAAATTAAACGAACCTCGAAAAAACCTCGACGTTTCACCCG	I	T	Red	GGTTTCAGGGCATCACTTAAAAGGATTAAACGGACCTCGGAGGAGCCTCGGCGTTTCACC[CG]TGGTGACAAAAGGCAGAGGAAACAGAAGGGAGCACGGCTTTGTCCCCAAATTCCCACTTA	37	1	3028813	CGGGTGAAACGCCGAGGCTCCTCCGAGGTCCGTTTAATCCTTTTAAGTGA	1	3018673	R					PRDM16;PRDM16	NM_022114;NM_199454	Body;Body	chr1:3028179-3028557	S_Shore				1:3018643-3018808				3028813	3028936	NC_000001.10
565874	cg27580806	cg27580806	21704431	CRCCTTTTAAAATTATACRTTTCTAATCTCTACAAATTAAAAACCTTCTC			II			TCACCTTACCCCGCCTTTTGGGATTATGCGTTTCTGGTCTCTGCAGGTTGGAGACCTTCT[CG]CCTCTCTGTCAATGATGTTGACAATAAGCTGGGCCACATCACCCTGTCCCTAGCGAAAGG	37	19	14138763	GCCTTTTGGGATTATGCGTTTCTGGTCTCTGCAGGTTGGAGACCTTCTCG	19	13999763	R					RLN3	NM_080864	TSS1500	chr19:14142398-14142977	N_Shelf				19:13999714-14000126				14138763	14138886	NC_000019.9
245064	cg02394746	cg02394746	31756380	AAAAAAACCCAAACTAACTTCCTTCCTATCTTTTCTTCCTCTAACTTTTC			II			GGGAAGGCTAGGGGAGGACCCAGGCTAGCTTCCTTCCTGTCTTTTCTTCCTCTGACTTTT[CG]GCTCAATTTTCCTCATTCTTTTGTCTCTCATTTTCCTTTCTCATCTTTTGCGCTCCCTCC	37	5	174161985	GGAGGACCCAGGCTAGCTTCCTTCCTGTCTTTTCTTCCTCTGACTTTTCG	5	174094591	R								chr5:174162366-174162843	N_Shore								174161985	174162108	NC_000005.9
485464	cg00449929	cg00449929	40651435	TCCTCRCCACCATCTCCCCTAAAAATATAATTTAAAAACRAAAATAAAAC			II			TGGTTCCACGGTCCTCGCCACCATCTCCCCTGGAGATGTGGTTTAGGGGCGGAGGTGGGG[CG]GGGCGGGGCGGGGTGGGGTCGGTGTTGCAGCGGGGTGAGTGGGCCCTGTCCTTTCTCCCC	37	16	68573597	CCTCGCCACCATCTCCCCTGGAGATGTGGTTTAGGGGCGGAGGTGGGGCG	16	67131098	R					ZFP90	NM_133458	TSS200	chr16:68572891-68573740	Island				16:67130319-67131223	16:68572591-68574344	Promoter_Associated		68573597	68573720	NC_000016.9
323776	cg18272543	cg18272543	40702369	TTCCACATCRCTAATAAATTACTTAAACCTCCTATATATTTCCCCCTTTC			II			TGAGCTGCCCTTTCCACATCGCTGGTGAGTTACTTAAACCTCCTGTGTGTTTCCCCCTTT[CG]TATGTCAAAATAATAACATAAAATCAGAATGTAAATCCAGACGCATTGTTTTGCTGCGAT	37	7	27779524	CGAAAGGGGGAAACACACAGGAGGTTTAAGTAACTCACCAGCGATGTGGA	7	27746049	R					TAX1BP1;TAX1BP1	NM_001079864;NM_006024	TSS1500;TSS1500	chr7:27779566-27780601	N_Shore					7:27779013-27780839	Promoter_Associated	TRUE	27779524	27779647	NC_000007.13
328401	cg22784023	cg22784023	66715310	TCRAACCCTAAACTCATTCATCATCAACCTAAAAAAACCTCAAAAACCAC			II			GAGGAGGCGGGCGCCCCCTGCTGCCCGCGCGGGCTCCTGCAGGCTCCCAGCCTTTCGTAC[CG]TGGCCCCTGAGGCTTTCCCAGGCTGATGATGAATGAGCCCAGGGCCCGACGGAGGCATCC	37	7	105650152	CGGGCCCTGGGCTCATTCATCATCAGCCTGGGAAAGCCTCAGGGGCCACG	7	105437388	F					FLJ23834	NM_152750	Body	chr7:105650026-105650233	Island			TRUE	7:105437263-105437469	7:105649395-105650744	Unclassified		105650152	105650275	NC_000007.13
146254	cg17736840	cg17736840	63801462	TATAACTAACCCAAAATAAAAACCCTAAAAAACTCAATCACCACTAATAC			II			GTTTTGCAGAATGACTTGATCTCTGGCCTCAGGTTCCTCATGTATAAGTGAAGGGTTGGA[CG]CATCAGTGGTGACTGAGCTTTCTAGGGTCTCTATTCTGGGTCAGCCACATTTAGAGGTGG	37	1	75140187	CGCATCAGTGGTGACTGAGCTTTCTAGGGTCTCTATTCTGGGTCAGCCAC	1	74912775	F	rs72968140				C1orf173	NM_001002912	TSS1500					TRUE					75140187	75140310	NC_000001.10
172661	cg07488803	cg07488803	24633308	ATAATAAAAATAACCTACAATTATCCRTAAAATCRTTCAAAAAACCAAAC			II			CTGGGTAAAAGATGATGAGAATGGCCTGCAGTTGTCCGTGAGGTCGTTCAGAAGACCAGA[CG]AATCCCAGGACTAATAATTCTCAAAATTAATTAAACCCTCCTTCCCAATTATAAGAGAAT	37	2	121554696	CGTCTGGTCTTCTGAACGACCTCACGGACAACTGCAGGCCATTCTCATCA	2	121271166	R					GLI2	NM_005270	TSS200										121554696	121554819	NC_000002.11
469782	cg00439630	cg00439630	59627372	CTCCAATACCTTCTAATAAATCTAAAATATACATTAAAAAATACCRAAAC			II			TTTTCCTTTAACTCCAGTGCCTTCTGATAAATCTGGAATGTGCATTGAGGAATGCCGGGG[CG]GGGGGGCATTTCCTGGGTTCGGGGGCTGTGAAGACCTCTCCCCAAGCCCCTGCAGAGACC	37	15	25915520	CGCCCCGGCATTCCTCAATGCACATTCCAGATTTATCAGAAGGCACTGGA	15	23466613	R												TRUE				TRUE	25915520	25915643	NC_000015.9
264036	cg24740632	cg24740632	42695391	CCATTTAACAAAAACTCAAAAAAAATTTCACCAACCCCCACCACCCAATC			II			GAGCCTTGTCACATTGTGTAATTGGAAGTAATTGCCAGTGTGGGGTTTGAGAAAGGCGCC[CG]ATTGGGTGGTGGGGGCTGGTGAAACCTCTTTTGAGCCCTTGTTAAATGGGGAGGGCAGAT	37	5	134486678	CATTTAACAAGGGCTCAAAAGAGGTTTCACCAGCCCCCACCACCCAATCG	5	134514577	F												TRUE					134486678	134486801	NC_000005.9
161676	cg27538026	cg27538026	16788502	ATATCTTTAAAACTAAAAACTATTTTCTAAATACAAACRAAACTACTTCC			II			CCAGGCCGCGGCAGCACGTGGAACTTGGGTCCCGCAGTCGCAGGCTGCGCTCTAGGCCGA[CG]GAAGCAGTTCCGCCTGTATTCAGAAAACAGTTCTCAGCCCCAAAGACACAGGTTGGAAAG	37	1	155164351	CGGAAGCAGTTCCGCCTGTATTCAGAAAACAGTTCTCAGCCCCAAAGACA	1	153430975	F					MIR92B	NR_030281	TSS1500	chr1:155164199-155165160	Island				1:153430824-153431748	1:155162396-155165068	Promoter_Associated		155164351	155164474	NC_000001.10
262424	cg22697108	cg22697108	42763451	RCCCCCTAACTCCRAAACTATAATCAATTTAAATAAAACACAACAAACAC			II			TCCCTCCCCCCGCCCCCTGGCTCCGAGGCTGTAATCAGTTTGGATGGAGCACAGCAGACA[CG]CTGTGGGGGAGGGGCGTGTGGGGAGCTGTCGGGGCTGAGAATCATTTTAGGATTTTGATA	37	5	171043406	CCCCCTGGCTCCGAGGCTGTAATCAGTTTGGATGGAGCACAGCAGACACG	5	170976011	R												TRUE					171043406	171043529	NC_000005.9
122522	cg03937361	cg03937361	35640504	ATATCCTAATTCCCAACCCAAAATCTTAATTTAAATTTAAACTAACAAAC			II			TTTCTGCACAGTATCAGCAGAGCCTCTACTCTGTCACTGGCAGGATCCTAGCTGTGCAGG[CG]TTTGTCAGCCTAAATCTAAATCAAGATTCTGGGCTGGGAATTAGGATATAGCTCCCCATT	37	1	64330272	TATCCTAATTCCCAGCCCAGAATCTTGATTTAGATTTAGGCTGACAAACG	1	64102860	F					ROR1;ROR1	NM_005012;NM_001083592	Body;Body					TRUE					64330272	64330395	NC_000001.10
438158	cg23219570	cg23219570	70672455	TTACAAATAACTAATATAAAAATCCTAAACTAAATTCCCTCCTTTTTACC			II			TTCCTTCTCCCTTGCAAGTAGCTGGTGTGAGGATCCTAGACTGGATTCCCTCCTTTTTGC[CG]TCAGACTTTTAAAGGGTAGCAGTGTGACATCAAACAGGAAAAACTCCACTGTCCACATCC	37	12	4488893	CGGCAAAAAGGAGGGAATCCAGTCTAGGATCCTCACACCAGCTACTTGCA	12	4359154	R				TRUE	FGF23;FGF23	NM_020638;NM_020638	5'UTR;1stExon										4488893	4489016	NC_000012.11
176473	cg10540754	cg10540754	40786395	RCCTCTATAAAATCTAAATATCTCCTTAACAAAAAATCCRCRAAAAACAC			II			CAGGCGAAGGCGAGTGCACACACACAAGCGGACATTGTAAGGCTGTTTGCACAACCCCGC[CG]TGCTCCTCGCGGATTTCCTGCCAAGGAGACATTTAGATCTCACAGAGGCGGCTGCAGACA	37	2	16790370	CCTCTGTGAGATCTAAATGTCTCCTTGGCAGGAAATCCGCGAGGAGCACG	2	16653851	F					FAM49A	NM_030797	5'UTR						2:16653786-16653852	2:16789263-16790840	Promoter_Associated	TRUE	16790370	16790493	NC_000002.11
374204	cg10491556	cg10491556	46706377	AAATCAAAATATAAAAATACCACCAAACTAAAAAACRCTCCAAATAATAC			II			AGGTGGGCGACCTGGCTTTCCCTCGCTTTGAGATCCCGGCGCAGAGGTTTGCCCTGCCCG[CG]CACTACCTGGAGCGCTCCCCAGCCTGGTGGTACCCCTACACCCTGACCCCCGCCGGCGGC	37	10	124895886	GGTCAGGGTGTAGGGGTACCACCAGGCTGGGGAGCGCTCCAGGTAGTGCG	10	124885876	F					HMX3	NM_001105574	1stExon	chr10:124894075-124897366	Island	high-CpG:124885622-124886026	DMR		10:124883971-124887356				124895886	124896009	NC_000010.10
318189	cg12926104	cg12926104	69797319	TACCTCCRTACAAACRAAAAATTTAAAAACAACAATATCATTAACCTAAC			II			GGAGGCTCTTATACCTCCGTGCAGGCGGAAAGTTTGGGGGCAGCAGTGTCATTGGCCTGA[CG]TGAGGAGGAGGGACTTTTCGAAGTTTTATAGGAAAGTTTCCGCTTTCCAGTCCCCCTCCC	37	7	19157339	CGTCAGGCCAATGACACTGCTGCCCCCAAACTTTCCGCCTGCACGGAGGT	7	19123864	R					TWIST1	NM_000474	TSS200	chr7:19156050-19158042	Island		CDMR		7:19122530-19124875			TRUE	19157339	19157462	NC_000007.13
267514	cg00353337	cg00353337	64696464	TCTTACTATCAATAAAAAATTTTACCCRAAAACATACTTAACAATCCTAC			II			AGCAGTAGGAAACATATTTCGAGGCTCCTTTCACGCCTGTCCTACAAAATGCTGACATAG[CG]TAGGACTGTTAAGCATGCCTTCGGGTAAAACTCTCCATTGATAGCAAGAAACAGGTTCTC	37	6	32531583	CTTGCTATCAATGGAGAGTTTTACCCGAAGGCATGCTTAACAGTCCTACG	6	32639561	F	rs36024983																32531583	32531706	NC_000006.11
279043	cg08580057	cg08580057	29731468	AAAATTACTAAATCAAATTAAAAACACAATCTAACTATTAAAAATACTTC			II			CCATTTAACAAAGAATTACTGAGTCAGGTTAGAGGCACAATCTAGCTGTTAGGGATACTT[CG]GGAAACAAAGCAGAAAAGACCTCCACTCTCATGGAGACTACATTCTACAAGAAAGGCAGG	37	6	118238090	GAATTACTGAGTCAGGTTAGAGGCACAATCTAGCTGTTAGGGATACTTCG	6	118344783	R					SLC35F1	NM_001029858	Body	chr6:118241347-118241569	N_Shelf								118238090	118238213	NC_000006.11
133888	cg10500702	cg10500702	52679452	ACCTATATCTCATAAAAAAATCACTCTAAAATAAACAATATTTCTTAAAC			II			TCCCTCTTATTACCTGTATCTCATGGAAAAGTCACTCTAGAATGAGCAATATTTCTTGGA[CG]AGCCCATATTGGTCCACTACTGTTCAAAATCTTTGCGTGCTATCCTCCACTACCTTGACT	37	1	152299041	CCTGTATCTCATGGAAAAGTCACTCTAGAATGAGCAATATTTCTTGGACG	1	150565665	R					FLG	NM_002016	TSS1500										152299041	152299164	NC_000001.10
193673	cg25012739	cg25012739	54802490	ATAAAAATAAAAACAAACAACAAAATAAATTCACTTAACCACATAACACA	18679408	ATAAAAATAAAAACGAACGACAAAATAAATTCACTTAACCACATAACACG	I	A	Red	CGGTACGGGCTGGTGAAAGTGGAGACGGACGGCAGGATGGATTCACTTGGCCACATGGCA[CG]AAGCTGGGAAGACGGACACCGGTGAGTGGCTGCCCGGGAGGGCTGGTCGGGGCGCGGACA	37	2	132058031	CGTGCCATGTGGCCAAGTGAATCCATCCTGCCGTCCGTCTCCACTTTCAC	2	131774501	R		rs7580001						chr2:132057741-132058096	Island				2:131774229-131774566				132058031	132058154	NC_000002.11
299918	cg24873872	cg24873872	67710300	CACTTCTAACCCAAAACACCTAAATTACCTTTCTATTCAAACAACAACRC			II			CCCCCTCATTCCGCACATCCCTCATTTCTTCAGTGGTATCATAAAGATGAAGGGGAGAAA[CG]CGCTGCTGCCTGAACAGAAAGGCAACCCAGGTGTCCTGGGCCAGAAGTGGGAGGACATGG	37	6	36391494	CGCGCTGCTGCCTGAACAGAAAGGCAACCCAGGTGTCCTGGGCCAGAAGT	6	36499472	F					PXT1	NM_152990	Body	chr6:36391070-36391446	S_Shore		RDMR	TRUE	6:36499059-36499583	6:36390455-36391931	Promoter_Associated		36391494	36391617	NC_000006.11
428373	cg11881599	cg11881599	48710466	ACTACCATCTCCCTCAACCTATAAAATTCTAAAACTTCTCTTTCTTTCTC			II			AAACAGAAGTTACTACCATCTCCCTCAGCCTGTGAAATTCTGGAACTTCTCTTTCTTTCT[CG]CCTTCTTCTTCTCTCACCTGGAAGACGAGCAGAGTGAACACATCAGGGGTTGTCAGTTCC	37	12	92814084	CTACCATCTCCCTCAGCCTGTGAAATTCTGGAACTTCTCTTTCTTTCTCG	12	91338215	R					CLLU1OS;CLLU1;CLLU1	NM_001025232;NR_027932;NR_027933	3'UTR;TSS1500;TSS1500										92814084	92814207	NC_000012.11
360683	cg14219485	cg14219485	48652312	TATAAATCCACAACRAAATCTCCTTAATATCRATAAACTTAATATACAAC			II			ACCACACAGCGGCCAAGATTGAAGCGCCCGCGCTGGCCTTCCTGCGTGAGAACCTGCGGG[CG]CTGCACATCAAGTTCACCGACATCAAGGAGATCCCGCTGTGGATCTATAGCCTGAAGACA	37	9	131670933	ATAGATCCACAGCGGGATCTCCTTGATGTCGGTGAACTTGATGTGCAGCG	9	130710754	F	rs3750318				LRRC8A;LRRC8A;LRRC8A	NM_001127245;NM_001127244;NM_019594	Body;Body;Body	chr9:131669882-131671092	Island				9:130709329-130711327				131670933	131671056	NC_000009.11
142743	cg15718528	cg15718528	44703423	AAAAAACAAATACTCCRAACAATACTAAAAAACCCCCRAAAAACATTTCC			II			GACGGGATAAGGCACAGTTCTTGAACTGCTGCCAACTCTCCAGAAAGGCACTGGGTACAT[CG]GAAATGCCTTCCGGGGGCCTCCTAGCACTGTCCGGAGCATTTGTCCTTCAGAGCCTGGCC	37	1	244327251	CGGAAATGCCTTCCGGGGGCCTCCTAGCACTGTCCGGAGCATTTGTCCTT	1	242393874	F	rs75211895											TRUE				TRUE	244327251	244327374	NC_000001.10
512524	cg05379350	cg05379350	11670324	ATATATATATCACACTCTTACTAAATACRCCCACTACTAACAATATAAAC			II			CAGGGGTGTGTGTGTATGTGTCACACTCTTGCTGAATACGCCCACTGCTAACAATATGGA[CG]CCCAGGTGCCAGAAAGGTCAGGCAGTGTATTCCCCTGCCTCCGGACTAAAAATATATCTA	37	17	27917157	TGTATGTGTCACACTCTTGCTGAATACGCCCACTGCTAACAATATGGACG	17	24941283	R				TRUE	GIT1;GIT1	NM_014030;NM_001085454	TSS1500;TSS1500	chr17:27918161-27918398	N_Shore				17:24939942-24941695				27917157	27917280	NC_000017.10
203699	cg06508783	cg06508783	48610375	CCCAACCTCCAAAACACAACCTTAAAAATTTCAAAATAACATCCACTTCA	74722311	CCCGACCTCCGAAACACAACCTTAAAAATTTCAAAATAACATCCGCTTCG	I	C	Grn	TGTCCCTGCGGACCCGGCCTCCGGGGCACAGCCTTGGAGGTTTCAAAATGGCATCCGCTT[CG]CTGCTGCCTCAGGGAGGAAGAGAAGGGGCGGGAAGGGGCGGCGGCCCAGCCTCCTGGGCT	37	3	50275446	CCCGGCCTCCGGGGCACAGCCTTGGAGGTTTCAAAATGGCATCCGCTTCG	3	50250450	R					GNAI2	NM_002070	Body	chr3:50275393-50275645	Island		DMR		3:50250450-50250600	3:50274527-50275965	Promoter_Associated	TRUE	50275446	50275569	NC_000003.11
253127	cg11480264	cg11480264	23644438	CTCCAAAATACCAAAACTACTAAAACRAACAAAAACTAACAACTCTTCCC			II			TTAACACCCTTGGCCGGGAGGGTGACCTGCCATGCACCTGATGCTTGTGAGCCCCAGATA[CG]GGAAGAGCTGTCAGCTCCTGCCCGCCCCAGCAGCCCTGGCATTCTGGAGCCAGAATGCGA	37	5	74533042	CGGGAAGAGCTGTCAGCTCCTGCCCGCCCCAGCAGCCCTGGCATTCTGGA	5	74568798	F					ANKRD31	NM_001164443	TSS1500	chr5:74532626-74532899	S_Shore					5:74531714-74533359	Promoter_Associated		74533042	74533165	NC_000005.9
147925	cg18762736	cg18762736	14751488	AAAAAATACACTTCATAACCAAAATCAAAACCACAAAAAATAAAAACACA	52607445	AAAAAATACGCTTCATAACCGAAATCGAAACCACGAAAAATAAAAACGCG	I	C	Grn	GTCTCTTGCACAGCCGCAGCCAAGTCCGGTGGGTTCGGGAACCTGTGGCCCGGCTCTCTG[CG]CGTCCCCATCCCCCGTGGCCCCGACCCCGGCCATGAAGCGTATCTTCTCCTGCTCCAGCA	37	1	145549283	CGCGTCCCCATCCCCCGTGGCCCCGACCCCGGCCATGAAGCGTATCTTCT	1	144260640	F					ANKRD35;ANKRD35	NM_144698;NM_144698	1stExon;5'UTR					TRUE	1:144260099-144260670	1:145548615-145549837	Unclassified		145549283	145549406	NC_000001.10
333580	cg00004996	cg00004996	60693313	CTAACAATAACACCAACTACTATTAATACCATCAATAAAAAAATAATACC			II			TTGCCCTCTTTATTTAGCTCCAACTGAACTGAGAGATAGAGATACAAAGCATCCATTATG[CG]GTACCATTTCCCTATTGATGGTATTAACAGTAGTTGGTGCCATTGTTAGCGTTAGGCCTC	37	8	17271535	CGGTACCATTTCCCTATTGATGGTATTAACAGTAGTTGGTGCCATTGTTA	8	17315906	F					MTMR7	NM_004686	TSS1500	chr8:17270603-17271120	S_Shore		RDMR						17271535	17271658	NC_000008.10
239300	cg23189276	cg23189276	18737468	CCCTCCAAAACRCCAAAAACAATCTAAAAACTTAATACTTTAAACTCTCC			II			GAAGCGATCGTCCCTCCAGGACGCCAGAGACAATCTGGAGACTTGATGCTTTAAACTCTC[CG]GGTCTGGCTTGGGGTTGTGTGCGTCGAACTTTGAGGCTGGATTCCCTGCACTTGGGCAGA	37	4	37245916	CCTCCAGGACGCCAGAGACAATCTGGAGACTTGATGCTTTAAACTCTCCG	4	36922311	R					KIAA1239	NM_001144990	TSS1500	chr4:37245250-37246979	Island		DMR		4:36921646-36923823				37245916	37246039	NC_000004.11
296539	cg22249291	cg22249291	68726412	CCCAACACTATCRCCAAAATACAAATTCCAACAACTCCCTTAAAAAAAAC			II			CCAGTGCCAACTCCAGGGATTCCCCAGCACCGCCCGGAGTGACACTGGCAGCCTTTCTTG[CG]TTCCCTTTAAGGGAGCTGCTGGAACCTGCATCCTGGCGACAGTGCTGGGCGTGGCAGACA	37	6	168777717	CCAGCACTGTCGCCAGGATGCAGGTTCCAGCAGCTCCCTTAAAGGGAACG	6	168520566	F	rs56033642												6:168520536-168520718				168777717	168777840	NC_000006.11
527281	cg20315954	cg20315954	35704339	CCTAAATCCATTTTCTACACCATAACCAAAATAATCATTCTAAAACRTAC			II			TAAGGAAGCTGTGATGAGAAGCCTCTGAGGAAACTTCAGCAGAGGAGAAACATGATCAGA[CG]CACGTTTTAGAATGATCACTCTGGCCATGGTGCAGAAAATGGATTCAGGGGCAGGGACAA	37	17	15137304	CGCACGTTTTAGAATGATCACTCTGGCCATGGTGCAGAAAATGGATTCAG	17	15078029	F	rs230945				PMP22;PMP22;PMP22	NM_153322;NM_000304;NM_153321	Body;Body;Body					TRUE					15137304	15137427	NC_000017.10
131237	cg08928753	cg08928753	72655396	TCCAAAAACTTAAAAAAACCACAAAACATAACCTAATACAAACCATTACA	71783369	TCCGAAAACTTAAAAAAACCGCGAAACGTAACCTAATACGAACCGTTACG	I	C	Grn	CTGCTGGAGAAGGACGACCGTATCGTGCGCACCCCGCCCGGGCCACCCCTGCGCCTGGCG[CG]CAACGGTTCGCACCAGGTCACGCTTCGCGGCTTCTCCAAGCCCTCGGACCTCGTGGGCGT	37	1	43770707	TCCGAGGGCTTGGAGAAGCCGCGAAGCGTGACCTGGTGCGAACCGTTGCG	1	43543294	F					TIE1	NM_005424	Body	chr1:43770522-43770880	Island				1:43543144-43543452				43770707	43770830	NC_000001.10
300693	cg25504988	cg25504988	45755478	TTATAAAAATAATTTAAAAACCACTAACTAAACAATAAACCTCCTTAACC			II			ACATCTTAAGCGCCACAAATTAACAAATCAAAACCAAATCTCTCTCTCCCTCCGAAGCCA[CG]GCTAAGGAGGCTCACTGCCCAGTTAGTGGCTTTCAAACTACCCTTACAAGTGAGACATCT	37	6	30293159	CGGCTAAGGAGGCTCACTGCCCAGTTAGTGGCTTTCAAACTACCCTTACA	6	30401138	F	rs17194824				TRIM39;HCG18;HCG18	NM_021253;NR_024052;NR_024053	TSS1500;Body;Body	chr6:30294169-30295071	N_Shore								30293159	30293282	NC_000006.11
441538	cg27188703	cg27188703	56767407	AATAATACAAACTAAAAAAATACCRATACCTTTCCCTAAATCATAATACC			II			GGAGGATGGAGGATGGTGCAGGCTGGGGAGATGCCGGTACCTTTCCCTGGGTCATGGTGC[CG]TCTCTCGGGGAAGGGGTCCCTGAGGCCCGGGTGGCCGCTTGGGTAACCGCAGCCTGCCTG	37	12	50297581	CGGCACCATGACCCAGGGAAAGGTACCGGCATCTCCCCAGCCTGCACCAT	12	48583848	R				TRUE	FAIM2;FAIM2	NM_012306;NM_012306	1stExon;5'UTR	chr12:50297580-50297988	Island			TRUE	12:48583780-48584241	12:50297294-50298340	Unclassified_Cell_type_specific		50297581	50297704	NC_000012.11
406812	cg16941568	cg16941568	31611430	ACTATCTATCTCAATCTATCTCTACTCCCACTCTTAAAACACTAATTACC			II			GCACTGGAGGAGGCAGTGGCCAACACAGGACCTTCGCCCCCCTGCTGGCTGCTCACTTTG[CG]GTAACCAGTGCCTCAAGAGTGGGAGCAGAGACAGACTGAGACAGACAGCCCCCCTCAACG	37	11	1575781	CGGTAACCAGTGCCTCAAGAGTGGGAGCAGAGACAGACTGAGACAGACAG	11	1532357	F					HCCA2;DUSP8	NM_053005;NM_004420	Body;3'UTR	chr11:1577705-1579091	N_Shore			TRUE		11:1575692-1575857	Unclassified_Cell_type_specific	TRUE	1575781	1575904	NC_000011.9
356293	cg07190485	cg07190485	58765311	CRTAACACRAAATAATACAACCCTAACATAAAACTTAACATCTAACRACC			II			TAGTCCGCGTGCGTGACACGAGATAGTGCAGCCCTGGCATGGGGCTTGGCATCTGGCGGC[CG]CGAGATAACCAGGGCCCGTGCGATGGGAAACGTGCCGTTGGCAGCCCGCCACCCCTCCAT	37	9	124132159	CGGCCGCCAGATGCCAAGCCCCATGCCAGGGCTGCACTATCTCGTGTCAC	9	123171980	R				TRUE	STOM;STOM	NM_004099;NM_198194	Body;Body	chr9:124132057-124133095	Island				9:123171879-123172910	9:124132010-124133088	Promoter_Associated		124132159	124132282	NC_000009.11
186481	cg19071507	cg19071507	39648302	TATTCCACTTCTACATCCACTTTTATCTAATTCTATTATCTTCTTAACAC			II			ATCAATGTTTTTGTTCCACTTCTACATCCACTTTTATCTAATTCTGTTGTCTTCTTGACA[CG]CATGCCAAATTGTCAATTTTATTTGTCTTAAATGTATTTATTAAAGTTACAGATTTTCTT	37	2	70232569	GTTCCACTTCTACATCCACTTTTATCTAATTCTGTTGTCTTCTTGACACG	2	70086073	R												TRUE					70232569	70232692	NC_000002.11
501624	cg10186456	cg10186456	34607308	TTTAAATCACTCCAAATTATTACCCACAATAATACTCCAAATATCCCATC			II			GGGTCTGGAAACTGAGTGGTCCCTCTCAGGAGGCAACCAAAAGACGTTCTCACTGGCTGA[CG]ATGGGACACTTGGAGCATCACTGTGGGCAATAACTTGGAGTGATTTAAATACGTGAGATA	37	16	2892912	TTAAATCACTCCAAGTTATTGCCCACAGTGATGCTCCAAGTGTCCCATCG	16	2832913	F	rs17659759			TRUE	TMPRSS8	NR_026864	TSS200	chr16:2892579-2892810	S_Shore					16:2892264-2893036	Promoter_Associated	TRUE	2892912	2893035	NC_000016.9
257200	cg16397714	cg16397714	27661483	CCCCAAAAACAAACAAATCCAAATAATAAATATAACCAAATAAATAATCC			II			CCGCATCTCCAGCCTCGTTTCCCCTACCTCCCATCCACTCCTCCCAGACTCCAGCCTCAC[CG]GACCACCCACTTGGCCACATTCACCATCTGGACTTGCCTGTCTCTGGGGCTTCATGGGGT	37	5	180073429	CGGACCACCCACTTGGCCACATTCACCATCTGGACTTGCCTGTCTCTGGG	5	180006035	F					FLT4;FLT4	NM_002020;NM_182925	Body;Body	chr5:180075688-180076906	N_Shelf		RDMR						180073429	180073552	NC_000005.9
426754	cg10171063	cg10171063	16788499	CCACACCCAATCTCCAAACCAAATATATAAAATATCACATTTAAAAACCA	72682330	CCACACCCAATCTCCGAACCGAATATATAAAATATCACGTTTAAAAACCG	I	A	Red	TTTCCTCCCGCCCCACACCCAGTCTCCGAGCCGGATATATAGAGTGTCACGTTTGGGAGC[CG]AAAGACTGGAGCCGTTTCCTTGTGGCTGGAGCGCTTCCCGTAGCCTCGGGGAAGGAGCAG	37	12	29302231	CGGCTCCCAAACGTGACACTCTATATATCCGGCTCGGAGACTGGGTGTGG	12	29193498	R								chr12:29302034-29302954	Island	high-CpG:29193296-29193513			12:29193221-29194239	12:29302083-29302278	Promoter_Associated	TRUE	29302231	29302354	NC_000012.11
296308	cg22038249	cg22038249	19633427	AATTAATTAATACCTAATTTATTCCTAAAAAAAATACAAACTAAATTCCC			II			CATGAATGCTGAATTAGTTAATACCTAATTTGTTCCTAGAAGAAATACAGGCTAGGTTCC[CG]TGAGCCTCTGGTCAAAACATTTTCATCAACTGATCAACATAGAGCCTTGCTTTATATGTG	37	6	30706320	CGGGAACCTAGCCTGTATTTCTTCTAGGAACAAATTAGGTATTAACTAAT	6	30814299	R		rs78018970			FLOT1	NM_005803	Body	chr6:30710307-30712440	N_Shelf								30706320	30706443	NC_000006.11
403159	cg13592872	cg13592872	34803452	TCCCCCTTAATAAAATCCTAACCAAATACAAAAAAAACAATTCCAACACC			II			TTGGGGCCCCCTCCCCCTTGATGAGGTCCTGACCAAATGCAGGAGGAGCAATTCCAGCAC[CG]AGGGGCGAGCAGAGCCGCCTGTTAGCACTCCTGGGAGGGCCCGGAGTGGTCCCTGAATGA	37	11	2322500	CGGTGCTGGAATTGCTCCTCCTGCATTTGGTCAGGACCTCATCAAGGGGG	11	2279076	R					C11orf21;TSPAN32;C11orf21	NR_024621;NM_139022;NM_001142946	Body;TSS1500;Body										2322500	2322623	NC_000011.9
311972	cg06980252	cg06980252	61791356	TACRACATAACAAACCACCCCCAAACTCAATCACTCAATCATTTATTATC			II			CTAGCTGAAACTAGCAGAACCACTCTGCTGACCCCCACACAGAAACAGACAGGTAGATTA[CG]ATAATAAATGACTGAGTGACTGAGTTTGGGGGTGGTTTGTTATGCCGCAACAGAGCTAGC	37	7	137605253	GCGGCATAACAAACCACCCCCAAACTCAGTCACTCAGTCATTTATTATCG	7	137255793	F		rs74775026			CREB3L2	NM_194071	Body					TRUE					137605253	137605376	NC_000007.13
503410	cg16651895	cg16651895	24687472	AAAAAACTAAAACCTTTTCCAATATTATCCCCACAAAAACAATCCAAAAC			II			GGTCACAGAATTTTGCTTTGCCTTCTCACCATTTAGAATCTCTGCTGAAGGTGTGGACAT[CG]TTTTGGATTGCCTCTGTGGGGACAACACTGGAAAAGGTCTCAGTCTTCTCAAACCCCTGG	37	16	77910291	GAAGACTGAGACCTTTTCCAGTGTTGTCCCCACAGAGGCAATCCAAAACG	16	76467792	F					VAT1L	NM_020927	Body					TRUE					77910291	77910414	NC_000016.9
580978	cg00723840	cg00723840	12669376	CRATAAATACRACAAAACCTTCACCTAAAACACCAACCTTCTAAAACACC			II			GCTTACAAGTGCGATGAATGCGGCAAGGCCTTCACCTGGAGCACCAACCTTCTGGAGCAC[CG]GCGCATCCACACCGGCGAGAAGCCCTTCTTCTGCGGCGAGTGCGGGAAGGCCTTCAGCTG	37	22	20760206	GATGAATGCGGCAAGGCCTTCACCTGGAGCACCAACCTTCTGGAGCACCG	22	19090206	R					ZNF74;ZNF74	NM_003426;NR_003253	Body;Body	chr22:20759743-20760923	Island				22:19089682-19090923				20760206	20760329	NC_000022.10
448408	cg13954022	cg13954022	34727415	ACTCTTAAAATCRAAAAATCTTCCAAAAAATAACATAAACTCATTCCCAC			II			CAGACTGATTCAAGCTGCCTTTGCAAAGTGCAATTGTATACAGACAGTTATGGATCTGAG[CG]TGGGAATGAGTTCATGCTATCCTTTGGAAGATTCTTCGACTTCAAGAGTTATGGGCTACT	37	13	106825650	CTCTTGAAGTCGAAGAATCTTCCAAAGGATAGCATGAACTCATTCCCACG	13	105623651	F												TRUE					106825650	106825773	NC_000013.10
538480	cg19282019	cg19282019	11677384	CAAAAAATAATTAAACAACACAAATTCAAAACCCACCACTAACTAACCCA	10741474	CAAAAAATAATTAAACAACACAAATTCGAAACCCACCGCTAACTAACCCG	I	A	Red	TCAGGACCCGGCTTGCCAGCTGGCACCAACTCCACGACAAGTTCGTTGTCCTCCTTGCCC[CG]GGCCAGCCAGCGGTGGGCTTCGAACTTGTGCTGCTCAATCACCTCCTGCATCCCCGGCCC	37	18	44140108	CGGGCCAGCCAGCGGTGGGCTTCGAACTTGTGCTGCTCAATCACCTCCTG	18	42394106	F					LOXHD1;LOXHD1	NM_001145472;NM_144612	TSS1500;Body	chr18:44140362-44140575	N_Shore								44140108	44140231	NC_000018.9
133569	cg10274502	cg10274502	60768437	CTTTTTCTAATCRCTTTCCCAAACAAACAAAAATCTAAATATCCRAAAAC			II			AGAAGGGCAACCTTTTTCTGATCGCTTTCCCAAGCAGGCAGGAATCTAAGTGTCCGGAAA[CG]CCAGGAGCTGGCCGCCAGGTGAGCGGAGGACGAAGGGGTCCTGACTTCTAGGGGACAGGC	37	1	16173759	TTTTTCTGATCGCTTTCCCAAGCAGGCAGGAATCTAAGTGTCCGGAAACG	1	16046346	R				TRUE	SPEN;FLJ37453	NM_015001;NR_024279	TSS1500;Body	chr1:16173889-16175396	N_Shore				1:16046263-16047983	1:16173682-16176432	Promoter_Associated		16173759	16173882	NC_000001.10
262601	cg22869668	cg22869668	13742443	CRTACTAATATCRTTAATAAAAAACRAACAAACRCCAAAAACCTCTTCCC			II			GCCACGGCCACCGTGCTGGTGTCGTTGGTGGAGAGCGGACAGGCGCCAAAGGCCTCTTCC[CG]GACTTTGGCGGGCGCCGCGAGCCCAGAGGCTGCGCTGGTGGATGTCAACGTGTACCTGAT	37	5	140250726	CGGGAAGAGGCCTTTGGCGCCTGTCCGCTCTCCACCAACGACACCAGCAC	5	140230910	R					PCDHA6;PCDHA2;PCDHA1;PCDHA9;PCDHA7;PCDHA1;PCDHA6;PCDHA5;PCDHA11;PCDHA11;PCDHA10;PCDHA3;PCDHA4;PCDHA10;PCDHA8	NM_031849;NM_018905;NM_031411;NM_031857;NM_018910;NM_018900;NM_018909;NM_018908;NM_018902;NM_031861;NM_018901;NM_018906;NM_018907;NM_031860;NM_018911	Body;Body;Body;Body;Body;Body;Body;Body;1stExon;1stExon;Body;Body;Body;Body;Body	chr5:140249734-140250949	Island				5:140229901-140231101				140250726	140250849	NC_000005.9
464544	cg18337826	cg18337826	44639300	TACACTTCCTCTATAAAACCCACTTATTACTCAAACAAAACACATACACA	15746434	TACACTTCCTCTATAAAACCCACTTATTACTCAAACAAAACGCATACGCG	I	A	Red	CCCCCTCCCCTTTACACTTCCTCTGTGGAGCCCACTTGTTGCTCAGGCAAGGCGCATGCG[CG]GCAGGACGCCCAGATTCCTCCCAGCCGGCCCCTCCTCCGCGCCTCCGCCCTCCCCTCCCC	37	14	77495180	CGCGCATGCGCCTTGCCTGAGCAACAAGTGGGCTCCACAGAGGAAGTGTA	14	76564933	R					C14orf4	NM_024496	TSS200	chr14:77491938-77495276	Island				14:76561546-76565177	14:77494680-77495300	Promoter_Associated		77495180	77495303	NC_000014.8
566502	cg00980519	cg00980519	23605319	AAAACCACATAAAAAACAACTAAAATACCTAAATTAACAATCAATCAACC			II			GGCTGGGAATGTTCATGCACTTGAGGTCAGCTGCAGGTTGGCTAGGTGGCTTTGTTACTG[CG]GTTGACTGATTGTTAACCCAGGTACCTCAGCTGTCCTCTATGTGGTCTCTCATCTTCCAG	37	20	1473723	AGACCACATAGAGGACAGCTGAGGTACCTGGGTTAACAATCAGTCAACCG	20	1421723	F					SIRPB2;SIRPB2	NM_001122962;NM_001134836	TSS1500;TSS1500										1473723	1473846	NC_000020.10
503745	cg17545418	cg17545418	12700407	RAATCAAACRCACCATCCCCTAAATACAACCTAATAAACTCCCRAAAACC			II			CAGGGGCGGCGCGTACCTCTGGCAGCATAGCCCCTCCCGCACGAGCGGGCCCCAAAAGGG[CG]GTCCCCGGGAGCCCACCAGGCTGCACTCAGGGGATGGTGCGCCTGACCCGCCTGCTGCGC	37	16	56709853	GGTCAGGCGCACCATCCCCTGAGTGCAGCCTGGTGGGCTCCCGGGGACCG	16	55267354	F					MT1IP	NR_003669	Body	chr16:56709677-56709953	Island		RDMR		16:55267139-55267600	16:56709593-56710293	Unclassified_Cell_type_specific		56709853	56709976	NC_000016.9
370405	cg06365057	cg06365057	20756435	ATAAAACTATTAAAAAAAAACACCACAAATCCTAAAACAAACCAATCACA	41644361	ATAAAACTATTAAAAAAAAACGCCACAAATCCTAAAACGAACCGATCGCG	I	C	Grn	CTGCCACGCGGGGCCGGGGCTGCTGGGTCCCGAGGCCCGCACCGGGCGCGGGAGCCGCCG[CG]CGATCGGTTCGCTCCAGGATCTGTGGCGTCTCCTTTCAACAGCCCCATTTCCCAGATGAG	37	10	50323706	ATGGGGCTGTTGAAAGGAGACGCCACAGATCCTGGAGCGAACCGATCGCG	10	49993712	F					C10orf72;C10orf72	NM_144984;NM_001031746	TSS200;TSS200	chr10:50323184-50323735	Island				10:49993039-49993799			TRUE	50323706	50323829	NC_000010.10
172326	cg07197831	cg07197831	62788435	CATAATCCATACTATAAAAATATAAACTTTCTACTAATAACTCATCTAAC			II			ATGAGGTATGTAAACCGAAAGGCAGCAACAGTTATCAGATAAGAAAAGCATGTAAGCTAA[CG]TCAGATGAGTCATTAGTAGAAAGTTTACATCCTTATAGTATGGACTATGTGTTTATATCC	37	2	27503157	CGTCAGATGAGTCATTAGTAGAAAGTTTACATCCTTATAGTATGGACTAT	2	27356661	F					DNAJC5G	NM_173650	3'UTR							2:27502001-27503899	Unclassified	TRUE	27503157	27503280	NC_000002.11
564246	cg25996388	cg25996388	24785416	ACAAACRTAAACCACTATACCTAACCAAAATCTTTAAACCTTTACAAATC			II			TCCTGACCAGGTACTGATCCAGCCCCTGATGTTCCTACTTAGTGCCCAAGCAGCCACACT[CG]ACTTGCAAAGGCTCAAAGATTCTGGCCAGGCACAGTGGCTCACGCCTGTAATCCGAGCAC	37	19	17015744	CAGGCGTGAGCCACTGTGCCTGGCCAGAATCTTTGAGCCTTTGCAAGTCG	19	16876744	F					CPAMD8	NM_015692	Body				CDMR						17015744	17015867	NC_000019.9
283794	cg12170654	cg12170654	42630372	TAAAAAAACACTTTCCCTTTAAACTATAAATTCCTTCCCAAAACTAATTC			II			TTCATTCGTTTTAAAAGAACACTTTCCCTTTAAACTATAAATTCCTTCCCAAGGCTAGTT[CG]GCCTATGCCCAGAAATGAACAAGGGCAGGTTAGCGGTTAGAAGCAAGATAGGGTGAGTTA	37	6	31459698	AAAAGAACACTTTCCCTTTAAACTATAAATTCCTTCCCAAGGCTAGTTCG	6	31567677	R		rs34324994						chr6:31461686-31462153	N_Shore					6:31458710-31460366	Unclassified	TRUE	31459698	31459821	NC_000006.11
124094	cg04776597	cg04776597	54699417	TTTCCATAAAAAAATTCTTTTTACAAAACATTAATTTCTCRACACCCCRC			II			TCAAGAGATTTTTTCCATGGGGAAGTTCTTTTTACAAAGCATTGATTTCTCGGCACCCCG[CG]GGGCGTGCAACTGGCAGGGCCTCTGGTGGGCTTTCTGCCGGGTGGAGCTGCGGGGGCTCA	37	1	149231302	CGCGGGGTGCCGAGAAATCAATGCTTTGTAAAAAGAACTTCCCCATGGAA	1	147497926	R								chr1:149230771-149231197	S_Shore				1:147497924-147498015				149231302	149231425	NC_000001.10
262886	cg23125608	cg23125608	65735406	CTTTCCCATTAAATTCACCATCAAAAAAAAATCACACACAAAAAACAACA	69674464	CTTTCCCGTTAAATTCACCGTCGAAAAAAAATCGCGCGCAAAAAACAACG	I	C	Grn	GCAGTTCTGGGCCTTTCCCGTTGGGTTCACCGTCGGGGAAGGATCGCGCGCAGGGGACAG[CG]CGAGCCCGGGAGGGAAGGACCCGGCTTCTCCAGATGCTTGGCGACAAAGGGCAGGAGCGG	37	5	132165899	CTTTCCCGTTGGGTTCACCGTCGGGGAAGGATCGCGCGCAGGGGACAGCG	5	132193798	R								chr5:132165472-132166679	Island				5:132193352-132194578	5:132165059-132165963	Unclassified		132165899	132166022	NC_000005.9
191087	cg22864077	cg22864077	44629408	AACACTCCTACAAACAACACTTACAATACAAACTAATAAAAATAAAAACA	19663507	AACGCTCCTACAAACGACGCTTACGATACGAACTAATAAAAATAAAAACG	I	A	Red	TCACCGGTGTCCGTCTTCCCAGCTCCCCGCCATGTCGCCAAGTGAATCCATCCTGCCGTC[CG]TCTCCACTTTCACCAGCCCGTACCGCAAGCGCCGCCTGCAGGAGCGCTGACCCTGCGCCG	37	2	131185333	AGCGCTCCTGCAGGCGGCGCTTGCGGTACGGGCTGGTGAAAGTGGAGACG	2	130901803	F	rs1820983							chr2:131185233-131185588	Island				2:130901704-130902041				131185333	131185456	NC_000002.11
214715	cg18849015	cg18849015	53756427	AAACCCCTAAAAAAAACAATTATCTCCCAAACAAAAAATTATAAAAATTC			II			GCAGACCTCCGGGGAGGCCTCTTGCTCCCCGAACACCCGGGAGTTCGCTTTCATTTTTAA[CG]AATCTCCACAATCTCTTGTTTGGGAGATAATTGCTTCTTTCAGGGGCTTGGAGAACAAAA	37	3	115377592	CGAATCTCCACAATCTCTTGTTTGGGAGATAATTGCTTCTTTCAGGGGCT	3	116860282	F					GAP43;GAP43	NM_002045;NM_001130064	Body;5'UTR	chr3:115377267-115377787	Island				3:116859985-116860594	3:115376906-115378391	Promoter_Associated_Cell_type_specific	TRUE	115377592	115377715	NC_000003.11
147171	cg18154639	cg18154639	74676329	TATAATCCCCAATACCCRACTAATAATCTAAATTCTCTTTATTCATCTTC			II			GGAGATGGTAACCCTACTCTATTCCGTAACTCTAAACGTGAATCCGCTTACAACTGGCTG[CG]AAGATGAATAAAGAGAATCCAGACCACTAGCCGGGCACTGGGGACCACAGCACTGGTTTG	37	1	80961906	GTGGTCCCCAGTGCCCGGCTAGTGGTCTGGATTCTCTTTATTCATCTTCG	1	80734494	F													1:80734281-80734528				80961906	80962029	NC_000001.10
468547	cg25955565	cg25955565	64781358	TTAATAATTATCTTCAACAATCAAAATCATCCATTAACCACACAAAAACC			II			AGGTAAACTAAATGGACAAATTTCAAAATGCCCATTTGGAGCTGAGTCTCTTTCTAGGAC[CG]GCCTCTGTGTGGCTAATGGATGATTCTGACTGTTGAAGATAACTATTAATAACTTCAAAG	37	14	71863756	CGGCCTCTGTGTGGCTAATGGATGATTCTGACTGTTGAAGATAACTATTA	14	70933509	F					SNORD56B	NR_001276	TSS1500										71863756	71863879	NC_000014.8
540856	cg00455796	cg00455796	70677350	TTTCCAAAATTTCTAAAATAAATAAACATAATTCCAATCAATAAAAAACC			II			GGAGCCCTTGGTTTCCAGAATTTCTAGAGTGGGTGGGCATGATTCCAGTCAATGGGGGAC[CG]CCCGTGTCTAAGCATGTGCAAAGGAGAGGAGGGAGATGAGGTCATTGTTTGTCATTGAGT	37	19	11475827	TTCCAGAATTTCTAGAGTGGGTGGGCATGATTCCAGTCAATGGGGGACCG	19	11336827	R					LPPR2;LPPR2	NM_001170635;NM_022737	3'UTR;3'UTR	chr19:11471905-11472299	S_Shelf								11475827	11475950	NC_000019.9
116919	cg00695760	cg00695760	71668434	TTCCCTTTAACCTATTACAAATCCCCAATCTATTTCTCTAACCACTAAAC			II			GCCTCTGTTTTTTCCCTTTGACCTATTGCAAGTCCCCAGTCTGTTTCTCTGGCCACTGGA[CG]GCCCCCAACCCCTGGCTGTGTTTTTCCTCCTCCACTGGACTCACTGGGCTCCCTGGTGCC	37	1	201449404	TCCCTTTGACCTATTGCAAGTCCCCAGTCTGTTTCTCTGGCCACTGGACG	1	199716027	R								chr1:201450880-201451105	N_Shore					1:201449276-201450556	Unclassified		201449404	201449527	NC_000001.10
442779	cg01385367	cg01385367	41745489	TAACTAATACTAACAAAAACCAATAAAAACTAAAAAAATCRCRTATTTAC			II			GTCGCGGGCGGGGCAGACCCACGAGCCTGCACGCAGCCCCGCGCCGCCCCGCCCCGTCCG[CG]CAAACACGCGACCTCCTCAGCTCCCATTGGTTTCTGCCAGCACTAGCCACACCCCTGACA	37	13	45992580	GGCTAGTGCTGGCAGAAACCAATGGGAGCTGAGGAGGTCGCGTGTTTGCG	13	44890580	F					SLC25A30	NM_001010875	TSS200	chr13:45991974-45992591	Island	high-CpG:44890454-44890591			13:44889975-44890821	13:45991395-45992946	Promoter_Associated		45992580	45992703	NC_000013.10
206661	cg09865413	cg09865413	14735332	ACTTCTTACTTCTAACTACAATAAAAACAAATCTAAACAAAACCAAAACA	38807483	ACTTCTTACTTCTAACTACGATAAAAACGAATCTAAACGAAACCGAAACG	I	A	Red	GGCGGGAAGACAGCTTCTTGCTTCTGGCTGCGATGGAGGCGGATCTGGGCGGGGCCGAAA[CG]GGGGCGGGGCCAAGTGTGGGGGCGTAGTCAGGCGTGGGGGCGGGCCGGCGCCGGCGCCGC	37	3	153839136	GCTTCTTGCTTCTGGCTGCGATGGAGGCGGATCTGGGCGGGGCCGAAACG	3	155321826	R		rs6796641			SGEF	NM_015595	TSS200	chr3:153838787-153840380	Island	high-CpG:155321826-155322309			3:155321491-155323227	3:153838846-153840267	Promoter_Associated		153839136	153839259	NC_000003.11
157442	cg24691942	cg24691942	11754319	TAATCTAAATCTCCTCTATTTTACCTTAATATTTATTTTCCCTTTAAAAC			II			AAATTTTACCCTGATCTGAATCTCCTCTATTTTGCCTTAATGTTTATTTTCCCTTTAAGA[CG]TTAGGCAGGTAACATGGCCAGACACGGTGGCTCACGTCTGTAGTCCCAGCACTTTGAAAG	37	1	41652836	CGTCTTAAAGGGAAAATAAACATTAAGGCAAAATAGAGGAGATTCAGATC	1	41425423	R		rs75149368			SCMH1	NM_012236	5'UTR										41652836	41652959	NC_000001.10
297113	cg22783664	cg22783664	47608370	TAACCAACTCTATTAAAATTTTTTCAAATTATCCAAAAATCATAAAAACC			II			GCCTTTCGTGGTGACCAACTCTATTGAGATTTTTTCAGATTATCCAGAAGTCATGGGAAC[CG]TGGGACAGCAGAGGAGCACCGGAGCCTTAGTCCCAGCAGGCCTGGTATAGTGAGAGTCAT	37	6	144479349	CGGTTCCCATGACTTCTGGATAATCTGAAAAAATCTCAATAGAGTTGGTC	6	144521042	R					STX11	NM_003764	5'UTR					TRUE				TRUE	144479349	144479472	NC_000006.11
368488	cg04444399	cg04444399	23649343	CRCAATTAACAACATCTTCTACRTATAACTACAAATCCCTAAAAAAAACC			II			AGAGACCTCCGCGCAATTGGCAGCATCTTCTGCGTGTAGCTACAGGTCCCTGAGAGAGAC[CG]GCGCGCCTCTCCCACAGGGGCGATCCTCCCTCCGCACCCTTGCGACCACCTCGGTGCCCT	37	10	8302797	GCAATTGGCAGCATCTTCTGCGTGTAGCTACAGGTCCCTGAGAGAGACCG	10	8342803	R													10:8342739-8342857				8302797	8302920	NC_000010.10
449032	cg15458637	cg15458637	31664430	TTAAATTTCCCTTCCTCCTTACTAAACTCCTCCCCAATAATAAAATCCRC			II			CCTTAGTCTTTTTAGGTTTCCCTTCCTCCTTGCTGGGCTCCTCCCCAGTGGTAGGGTCCG[CG]CTCTTGGCCCGGGCCGTGGTGACTTCGGCAGCTTTGGGGGCCTCGCCGCCATTAGCAGGG	37	13	23471766	CGCGGACCCTACCACTGGGGAGGAGCCCAGCAAGGAGGAAGGGAAACCTA	13	22369766	R								chr13:23471763-23471969	Island				13:22369764-22370284				23471766	23471889	NC_000013.10
502493	cg12686273	cg12686273	38708323	CAACTACTAAATCCCTAAAAACCTAAATTCTAAAAACTATCTCAAATAAC			II			GCCACCTCTGCTCCCTGTCCCCTCTCTTCCCAGAACCCAGCAGTTTGGCTTGTAGCCCCT[CG]CCATCTGAGACAGTTCCCAGAACCCAGGTTCTCAGGGACTCAGCAGTTGGAGTTGGGCCC	37	16	3085867	CGCCATCTGAGACAGTTCCCAGAACCCAGGTTCTCAGGGACTCAGCAGTT	16	3025868	F					CCDC64B	NM_001103175	TSS1500	chr16:3086283-3086968	N_Shore					16:3085847-3086951	Unclassified_Cell_type_specific		3085867	3085990	NC_000016.9
263718	cg24160371	cg24160371	34625342	AACTTTTCCTTTCTTTTTATAATCACATCCTTTTATTCTCAACCTCAATC			II			TCTGATGTTCTTGTCTGTCTTCCAAGATGTCAGATGAACAGTCTGCTTTATTTATAAACG[CG]ACTGAGGCTGAGAACAAAAGGATGTGATTATAAAAAGAAAGGAAAAGCCTCAGAAGGATG	37	5	107333404	GCTTTTCCTTTCTTTTTATAATCACATCCTTTTGTTCTCAGCCTCAGTCG	5	107361303	F					FBXL17	NM_001163315	Body					TRUE					107333404	107333527	NC_000005.9
468697	cg26122402	cg26122402	59604325	RTACTTCCTAAACRCTAAAAACRACTTAATAAATTTAATAAACAACTACC			II			TTTATCCTGTTGGGGGCGGAAGTGAGAAAGCCCTTATTCGTATTGGCTTAGATTTGCAAG[CG]GCAGTTGTCTATCAAATCTATCAAGTCGCCCTTAGCGCTCAGGAAGTACGACACCGGAAG	37	14	23938846	CGGCAGTTGTCTATCAAATCTATCAAGTCGCCCTTAGCGCTCAGGAAGTA	14	23008686	F					NGDN;NGDN	NM_001042635;NM_015514	TSS200;TSS200						14:23008624-23009121	14:23937820-23939443	Unclassified		23938846	23938969	NC_000014.8
434509	cg19142411	cg19142411	45650460	AACCATAAAACAACCTAAAAACACAATACTAACTTTTACATTCTAAACCA	16724508	AACCGTAAAACAACCTAAAAACGCGATACTAACTTTTACGTTCTAAACCG	I	C	Grn	GCCTTCTGCGGCAGCCGTAAAGCAACCTGGAGGCGCGGTGCTGGCTTTTACGTTCTGAGC[CG]CTCGCCCTGCCGCTTCCCTGCGCGCCCTCTGCCTCCTACTTCCCGCCAGCTTCCCTCGGT	37	12	1059047	CGGCTCAGAACGTAAAAGCCAGCACCGCGCCTCCAGGTTGCTTTACGGCT	12	929308	R					RAD52	NM_134424	TSS200	chr12:1058481-1059430	Island				12:928612-929679	12:1058163-1059532	Promoter_Associated		1059047	1059170	NC_000012.11
314189	cg09069412	cg09069412	65735455	TACAAACTATATCAAAATATCAACRACAAAAACAACACRTAAAAAACRAC			II			CTTGCGTTGATTACAGACTGTATCAGAATGTCAACGACAAGGGCAGCACGTGGGAAGCGG[CG]CATTCCACCCACAGAGCCCGCAGGGAGCACAGAAGTGGAGCAGGGGGGGCTCTCCCCGAG	37	7	156026035	CGCCGCTTCCCACGTGCTGCCCTTGTCGTTGACATTCTGATACAGTCTGT	7	155718796	R													7:155718563-155718890				156026035	156026158	NC_000007.13
296031	cg21774964	cg21774964	62712415	AAAAAAACAACAAAAATATCTAATCTCRAAACTACAAAAACTATAACACC			II			AAGAGTCTTTGGTTAGTGTTATAGCTCTGTAGTGTTAGAAGCTATTTATTGTTACAGCCT[CG]GTGTTACAGCTCTTGCAGCCTCGAGATCAGACATTTTTGCTGTCTCTCTCCTTGTGGTAT	37	6	127687368	CGGTGTTACAGCTCTTGCAGCCTCGAGATCAGACATTTTTGCTGTCTCTC	6	127729061	F	rs9491750											TRUE				TRUE	127687368	127687491	NC_000006.11
262592	cg22859061	cg22859061	74675368	AACACTAAAAAAACAAAAACCAAATATAAAAAACCTCATAACCTTACCCA	16604306	GACGCTAAAAAAACGAAAACCGAATATAAAAAACCTCGTAACCTTACCCG	I	A	Red	AGGAGGGCGGCGAGCTTCATGGCGCGGGGGCTCGGGGCGCGCGGGGAACCTGCGGCTGCC[CG]GGCAAGGCCACGAGGCTTCTTATACCCGGTCCTCGCCCCTCCAGCGCCGGCCTCGCCCGC	37	5	180018503	GGCGCTGGAGGGGCGAGGACCGGGTATAAGAAGCCTCGTGGCCTTGCCCG	5	179951109	F					SCGB3A1	NM_052863	TSS200	chr5:180017099-180019062	Island			TRUE	5:179949706-179951668	5:180018124-180018566	Unclassified_Cell_type_specific		180018503	180018626	NC_000005.9
416498	cg26734040	cg26734040	66624350	CAACTCTATCCCTAAAACTAAACAAATAAAATAAACAAACAACAAACTAC			II			AGTTCAAGGATCAGCTCTGTCCCTGGGGCTGGGCAAATAGAGTGGGCAAACAGCAAGCTG[CG]GGGGCTGCAGGGCAGGGGTCAAGGGTTCAGTGGGGGCGGGAGGGGAGTGTCTGCAGGCTT	37	11	116708517	AGCTCTGTCCCTGGGGCTGGGCAAATAGAGTGGGCAAACAGCAAGCTGCG	11	116213727	R					APOA1	NM_000039	TSS200	chr11:116706481-116706910	S_Shore								116708517	116708640	NC_000011.9
570786	cg12062639	cg12062639	49622433	CRAAAAATCCAAAACTAATATACTTATTAACCTCTCTCCAAAAACCTTAC			II			ATACTATGCTGAGAAAATATATTCGTTCATTAGTCAAGTATTTACTAAAGGTGTACTCGG[CG]CAAGGCCCCTGGAGAGAGGCCAACAAGCACACCAGCTCTGGATCCCTCGCCGGACCGCCC	37	20	23401060	GAGGGATCCAGAGCTGGTGTGCTTGTTGGCCTCTCTCCAGGGGCCTTGCG	20	23349060	F					NAPB	NM_022080	Body	chr20:23401108-23402294	N_Shore								23401060	23401183	NC_000020.10
545872	cg05667138	cg05667138	62627359	AAACCTACACRCTAAATCACCACCCTAAACTAAAACRTATTATTTTTTAC			II			CTGTAGCTCCCATCTCCTTAACAACAAACACCCATTAGCACAGCAACAAAAAGAAATCTA[CG]TAAAAAACAACACGTCTCAGTCCAGGGTGGTGATCTAGCGTGTAGGCTCCTCAAGAAGGC	37	19	17732285	AGCCTACACGCTAGATCACCACCCTGGACTGAGACGTGTTGTTTTTTACG	19	17593285	F					UNC13A	NM_001080421	Body	chr19:17728443-17728647	S_Shelf								17732285	17732408	NC_000019.9
292141	cg18650659	cg18650659	45673408	CACCTCATCCTCCAAAATAACTAAAACTACAAAAATAAACCACTATAACC			II			GGTGATCCTCCCACCTCATCCTCCAGAGTAGCTGGGACTACAGGAATGAGCCACTATGAC[CG]GCTAATTTTTTGTATTTTTAGTAGAGACGGGATTTCACATGTTGCCCAGGCTGGTCTCGA	37	6	31117380	ACCTCATCCTCCAGAGTAGCTGGGACTACAGGAATGAGCCACTATGACCG	6	31225359	R		rs3094227			CCHCR1;CCHCR1;CCHCR1	NM_001105563;NM_019052;NM_001105564	Body;Body;Body										31117380	31117503	NC_000006.11
392675	cg03879971	cg03879971	72797439	CTCTACTAAATACCACTAAATTATTTACTTCTAACTCCTAACCATCATCC			II			CCTTCTTACTTCTCTACTAAATGCCACTGAATTGTTTACTTCTGACTCCTGACCATCATC[CG]GGGATGTCAGGACTAAGATGAGCTGTTAAGTGGAAGTTGTCCAGGGAGTTCTTGGTGGCT	37	11	102123441	TCTACTAAATGCCACTGAATTGTTTACTTCTGACTCCTGACCATCATCCG	11	101628651	R												TRUE					102123441	102123564	NC_000011.9
567411	cg02921472	cg02921472	52626488	CTACATAATTTCTCCCCTCCTCAATACAAAAACCAAACTAAAAACCACCA	73754306	CTACGTAATTTCTCCCCTCCTCAATACAAAAACCAAACTAAAAACCGCCG	I	T	Red	AGGGCAAGCCGGCTACGTGGTTTCTCCCCTCCTCAGTACAGGGGCCAGGCTAGAGACCGC[CG]TGGCTTCCCAGGGAGGCAGAAGCCGAGTCCGTCGAGCCTCAGGACCAGCAGTCAGAGCGG	37	20	5094039	CGGCGGTCTCTAGCCTGGCCCCTGTACTGAGGAGGGGAGAAACCACGTAG	20	5042039	R					C20orf30;C20orf30;C20orf30;C20orf30	NM_001009925;NM_001009923;NM_001009924;NM_014145	TSS1500;TSS1500;TSS1500;TSS1500	chr20:5093360-5094145	Island				20:5041275-5042145	20:5092976-5094518	Promoter_Associated		5094039	5094162	NC_000020.10
253100	cg11458134	cg11458134	41629498	AAAACACCAAAAATTAATAACAACAAAATCCCRAACCCAAACCCCCTTCC			II			TGTTGTTGCCGCTGCTGCCGCCACTGCGAGGCGGTCAGGGCAAGGGTGAGGGTGGGGGCG[CG]GAAGGGGGCCTGGGCTCGGGATCCTGCTGCCACCAATTCCTGGTGCCCCAGGAGGTTGTT	37	5	102091118	GGGCACCAGGAATTGGTGGCAGCAGGATCCCGAGCCCAGGCCCCCTTCCG	5	102119017	F		rs34868006						chr5:102090439-102091241	Island				5:102118005-102119665				102091118	102091241	NC_000005.9
456386	cg03021690	cg03021690	31685467	AAACCAAAAAACCTAAATTCTAAACCCRAATTACTATATAACTTCAAACC			II			GGAGGGGGTGGGAGCCAGGAAGCCTGGGTTCTGGACCCGAGTTGCTGTGTGACTTCAGGC[CG]CCCTGTGACTTGCTGAGCCCCTTGCCCCAGTGATGTGTGAAAGGCTGTCTGAGGTCCCAC	37	14	103591964	AGCCAGGAAGCCTGGGTTCTGGACCCGAGTTGCTGTGTGACTTCAGGCCG	14	102661717	R				TRUE	TNFAIP2	NM_006291	TSS1500	chr14:103593234-103593923	N_Shore								103591964	103592087	NC_000014.8
300469	cg25326491	cg25326491	45675469	ACCCCATTCTCCAAACAAAAACAAATATTACTATAAAAACTTTCAAAAAC			II			ATACTTATAAAACCCCATTCTCCAAGCAAAGGCAAATGTTGCTATGAGAGCTTTCAAGAA[CG]GGAGTTGGCCAGGCATGGTGGCTCACACCTGTAATCCCAGCATTTTGGGAGGCCAAGGCA	37	6	152960531	CCCCATTCTCCAAGCAAAGGCAAATGTTGCTATGAGAGCTTTCAAGAACG	6	153002224	R								chr6:152957810-152958472	S_Shelf								152960531	152960654	NC_000006.11
392050	cg03367136	cg03367136	16680323	CTAAATACAATTTTAAAACAACTACAATAAATAATAAAATCAAATCTCCA	34810322	CTAAATACGATTTTAAAACAACTACGATAAATAATAAAATCAAATCTCCG	I	A	Red	ACTTCTTGCCATTTCTGAATGCCGCGCCAGTCGTCCGGGCTGAAAACCGTGTTGTACACC[CG]GAGATCTGACCCCATCATTCACCGTAGCTGCTTTAAAACCGCATCTAGAAGGCAGTGTCT	37	11	102638470	CTAGATGCGGTTTTAAAGCAGCTACGGTGAATGATGGGGTCAGATCTCCG	11	102143680	F													11:102143642-102143722				102638470	102638593	NC_000011.9
174779	cg09242192	cg09242192	53629362	CACAAAACTAACCCTCCTTAAAATCCTTCATCTAAAAATTCCTACAAATC			II			GTGGGCATGGACACAGAGCTGGCCCTCCTTAGGGTCCTTCATCTGAGGGTTCCTGCAAGT[CG]GGGCAGCAGCCTCGGCATGAGGTGAGGGGCTATCAGCCTACCAGGGCAGAACCCCAAACT	37	2	240970263	ACAGAGCTGGCCCTCCTTAGGGTCCTTCATCTGAGGGTTCCTGCAAGTCG	2	240618936	R		rs74896710			OR6B2	NM_001005853	TSS1500										240970263	240970386	NC_000002.11
230479	cg10465672	cg10465672	58735341	CCAAATAACAATAAAATAACTTCACCAACTTAAATACTTAACRAACAAAC			II			CCACCTGTCTCCCCGGCTTCCTTCCGGCCCTTTGTGTTTTCTTCTCTTGCTCCGCCCCCT[CG]CCTGCCCGCTAAGCACTTAAGCTGGTGAAGTCACCCTACTGCCACCTGGCAGTCACTTTC	37	4	48908841	CGCCTGCCCGCTAAGCACTTAAGCTGGTGAAGTCACCCTACTGCCACCTG	4	48603598	F					OCIAD2;OCIAD2	NM_152398;NM_001014446	TSS200;TSS200	chr4:48908292-48908850	Island				4:48603058-48603821	4:48908248-48909217	Promoter_Associated	TRUE	48908841	48908964	NC_000004.11
142701	cg15700437	cg15700437	64767489	AAAAAAAAACCRACTCRCCTTTAAAAAACTACCTTTCTTCCAAATTTATC			II			CCATTGGTGGAAAGAAAAAGCCGGCTCGCCTTTGAAAGGCTGCCTTTCTTCCAGGTTTGT[CG]TGAGGAGCTCCGCGATGTCCTCTCAACAGAGCGCCGTTTCCGCCAAAGGCTTTTCCAAGG	37	1	152487844	AGAAAAAGCCGGCTCGCCTTTGAAAGGCTGCCTTTCTTCCAGGTTTGTCG	1	150754468	R					CRCT1	NM_019060	5'UTR	chr1:152487978-152488270	N_Shore				1:150754468-150754993				152487844	152487967	NC_000001.10
287842	cg15250771	cg15250771	48665385	AAAAACACAAATAACAACCAAAACTACATACTATACTTACAAAACCAACA	63657461	AAAAACGCGAATAACAACCGAAACTACATACTATACTTACGAAACCAACG	I	C	Grn	CGGGGCCGGCAGGCCACTCCGAGTGGGGGGCCCTCCGAGCCCACGCCCACCCGGAACTGG[CG]CTGGCCCCGCAAGCACAGCATGCAGCCCCGGTTGCCACCCGCGCCTCTCCCTCCACACCT	37	6	149020047	AGAGGCGCGGGTGGCAACCGGGGCTGCATGCTGTGCTTGCGGGGCCAGCG	6	149061740	F		rs6570886											6:149061388-149061784				149020047	149020170	NC_000006.11
467495	cg23444713	cg23444713	72627313	TCTAATTACCTAACCAATCAAAAACCAACTCCCATAAATATCCTAAAAAC			II			AAGAAAGCAGTTACTTCGACCCCTCTTTGTGAACCACAGGAAACTGAACATAGGGCAGAG[CG]TTTCTAGGACATTTATGGGAGCTGGTCTCTGATTGGCTAGGCAACCAGATGCAGAATCCT	37	14	22573483	CTGGTTGCCTAGCCAATCAGAGACCAGCTCCCATAAATGTCCTAGAAACG	14	21643323	F																	22573483	22573606	NC_000014.8
226856	cg05685643	cg05685643	58780469	AACAAAAATAAAACAAACCTTTATCAAAAATCAAACAAAAACAAACTCTC			II			GGTAAAAATCTAACAGAAATAAGGCAAACCTTTATCAGAAATCAGGCAAAAACAAACTCT[CG]CATGTGATTCAGTCTAACAAATATGACAAATATTTCTCACAAGCATAGAAAGATGCAAAT	37	4	48083394	ACAGAAATAAGGCAAACCTTTATCAGAAATCAGGCAAAAACAAACTCTCG	4	47778151	R					TXK	NM_003328	Body										48083394	48083517	NC_000004.11
438010	cg23049298	cg23049298	29766464	AAACAATATTACCAAATTCTTAAAAAAAACCATACATCCAAATTCTTAAC			II			GCCTGGCACATAGCACTCAAAAAACAGTTTTTGTCGAATTATTTTTAAATTGGGTGATTT[CG]CTAAGAATCTGGATGTATGGTTTTCCTTAAGAATTTGGCAACACTGTTTCATATATCACT	37	12	13151275	CGCTAAGAATCTGGATGTATGGTTTTCCTTAAGAATTTGGCAACACTGTT	12	13042542	F					HEBP1	NM_015987	Body	chr12:13152819-13153084	N_Shore								13151275	13151398	NC_000012.11
365082	cg00673251	cg00673251	21607380	AATACAACACCAATCACCCCTAACACTCATTTTCCTAATACAAACAAACA	72649403	AATACAACGCCAATCACCCCTAACGCTCGTTTTCCTAATACAAACAAACG	I	C	Grn	GCGGTTGCTAACAGTGCAGCGCCAATCACCCCTGACGCTCGTTTTCCTAATGCAGGCAAA[CG]CCACATTCCCGGTGTTGGTGCAAAAAGAAATCATCCTACTCCTCCCCTCGCTTAAACTTT	37	10	11784140	AGTGCAGCGCCAATCACCCCTGACGCTCGTTTTCCTAATGCAGGCAAACG	10	11824146	R					ECHDC3	NM_024693	TSS1500	chr10:11784407-11784937	N_Shore		DMR		10:11823980-11825312	10:11783840-11785182	Unclassified		11784140	11784263	NC_000010.10
447930	cg12797987	cg12797987	61611302	ATCTTAACRTCACAAAACTAAATAACAACCATTAAATTCRCTACTATCCC			II			AGGCTGGGCTGGTCTTAGCGTCACAGGGCTGAGTGGCAGCCATTGAGTTCGCTACTGTCC[CG]AAAACAGCCCTGCAGTCTCTCCCGTGGGGTTCACTACAGGGCGGTGCTTGCCACCAATCC	37	13	42908205	CGGGACAGTAGCGAACTCAATGGCTGCCACTCAGCCCTGTGACGCTAAGA	13	41806205	R												TRUE		13:42907931-42908680	Unclassified		42908205	42908328	NC_000013.10
288878	cg16078060	cg16078060	35669505	AACAAAAAACCAAATAAATACTAATTCAAAATCAAAAAAACAATCCCRAC			II			CGGGTGCAAGCGACGCCCCGGCATAGCGGCACCATTGGACACTTCCTGCGCTGCTTCAAT[CG]CCGGGATTGCCTCTTTGACCTTGAACTAGTATTCATTTGGCCTCCTGTTGGGTCTCCAAT	37	6	74079719	CGCCGGGATTGCCTCTTTGACCTTGAACTAGTATTCATTTGGCCTCCTGT	6	74136440	F					OOEP	NM_001080507	TSS1500	chr6:74079389-74079723	Island				6:74136111-74136512				74079719	74079842	NC_000006.11
588007	cg23216184	cg23216184	22779302	AAATCRCCTAAATCTTTTTATCCACAAAATACTCACRAATTAAATATCAC			II			GGAAATCCAAGAAGTCGCCTAAGTCTTTTTGTCCACAGAATGCTCACGGGTTGAGTGTCA[CG]TAGATAATTGGGATACGGTTTTATTGTAACAATGAGCATGGCGGAAATAAATGGAAGGTG	37	22	20068322	CGTGACACTCAACCCGTGAGCATTCTGTGGACAAAAAGACTTAGGCGACT	22	18448322	R				TRUE	DGCR8	NM_022720	5'UTR	chr22:20067406-20067900	S_Shore					22:20067436-20068585	Promoter_Associated		20068322	20068445	NC_000022.10
401354	cg11886358	cg11886358	17685345	AAAAATCTACCCCACTAACACAAAACAATTTTCATTTATAAACCCTCACC			II			GAGAGGGAAGGGGAGGTCTGCCCCACTAACACAAGACAGTTTTCATTTGTAGGCCCTCAC[CG]CAGGCTCTCTATCAATTTGTCTCAATGCAAACATTCAAAATATCCCCTTTGGCTGCTCGT	37	11	128561007	GAGGTCTGCCCCACTAACACAAGACAGTTTTCATTTGTAGGCCCTCACCG	11	128066217	R					FLI1	NM_001167681	TSS1500	chr11:128562671-128565011	N_Shore		RDMR						128561007	128561130	NC_000011.9
587756	cg22343728	cg22343728	26622337	ACAATAAAAACCACAAAAATAAAACCAACAAAATTCCTAAAAAACAAACA	59671385	GCGATAAAAACCGCGAAAATAAAACCGACGAAATTCCTAAAAAACAAACG	I	C	Grn	CTCCCAGGAGCTCTGGCCGCAGCCCCGGGCTCTCCCGTACCCACCGTTCTCCCAGCCCAG[CG]TCTGTCCTTCAGGAACCCCGCCGGCCCCACCTCCGCGGTCTCCATCGCGGGTCCCAGCAC	37	22	46287028	GCGATGGAGACCGCGGAGGTGGGGCCGGCGGGGTTCCTGAAGGACAGACG	22	44665692	F	rs35871417							chr22:46285477-46285986	S_Shore				22:44664192-44666286				46287028	46287151	NC_000022.10
471932	cg04138185	cg04138185	24753356	CCAAAACAAAAAATAACTTCCAAAAAACAAACAAAAAAACATTCCAACCA	12607318	CCAAAACGAAAAATAACTTCCAAAAAACGAACGAAAAAACGTTCCAACCG	I	A	Red	CTGGCGGCCGGCCCAGGGCGAGGAGTGGCTTCCAGGAAGCGGGCGGAGGAGCGTTCCAGC[CG]AGTCCCGCCGTCGCCGCGGCCCCGCGCGCTCCGAGCGGCCCGGGCCTGGCCCCACACGGC	37	15	84322584	CGGCTGGAACGCTCCTCCGCCCGCTTCCTGGAAGCCACTCCTCGCCCTGG	15	82113588	R					ADAMTSL3	NM_207517	TSS1500	chr15:84322322-84323771	Island	high-CpG:82113468-82113880	DMR		15:82113267-82114775			TRUE	84322584	84322707	NC_000015.9
345578	cg15587955	cg15587955	70635305	AAATCTAAAAATATAAAAAACCTACCATATCCTACAAACTAAACCACACA	38624369	AAATCTAAAAATATAAAAAACCTACCATATCCTACGAACTAAACCACACG	I	A	Red	ACCAGGAAAGTGAAATCTGGGAATGTGAGGAGCCTACCATGTCCTGCGGGCTGGACCACA[CG]GTATGGAGGAGAAGAGGAGGAACGGAAGCTGGCAGGTCAGCAGAGGCTGAGTTCTGACAG	37	8	19026658	AAATCTGGGAATGTGAGGAGCCTACCATGTCCTGCGGGCTGGACCACACG	8	19070938	R												TRUE					19026658	19026781	NC_000008.10
220840	cg26118738	cg26118738	33650316	AACATCCTCTACRTACRATTTAAAAAAATAACAATAACCCTAAATCTACC			II			TGTGGTTACAACAGAAAACACTCTTCCTGCCAGGCCGAACTCCCCCGGAGATGCCCTCGG[CG]GCAGACCCAGGGCCATTGCCACTTTTTCAAATCGCACGTAGAGGATGTCCGAGGGCTTAA	37	3	11684065	ACATCCTCTACGTGCGATTTGAAAAAGTGGCAATGGCCCTGGGTCTGCCG	3	11659065	F		rs73814964			VGLL4;VGLL4	NM_014667;NM_001128219	Body;Body	chr3:11684192-11684930	N_Shore				3:11659040-11659117	3:11683889-11684642	Promoter_Associated		11684065	11684188	NC_000003.11
302616	cg27079927	cg27079927	30765401	AAAACTTACCATCTATCACTAATTTTAACTAAAAACTTTTAAAACRCAAC			II			GCAGTCCCACCAAAGTGCAGAAGAGCTGGAGCTTCAACGACCGAACCCGCTTCCGGCCCT[CG]CTGCGCCTCAAAAGTTCTCAGCCAAAACCAGTGATAGATGGTAAGCCCTGTTTTTCCATA	37	6	73843323	CGCTGCGCCTCAAAAGTTCTCAGCCAAAACCAGTGATAGATGGTAAGCCC	6	73900044	F	rs71709393				KCNQ5;KCNQ5;KCNQ5;KCNQ5;KCNQ5	NM_001160130;NM_001160133;NM_001160134;NM_019842;NM_001160132	Body;Body;Body;Body;Body					TRUE					73843323	73843446	NC_000006.11
582446	cg04479757	cg04479757	61603469	TAACTATTCACTAACTACCCACCTAAACCAAACTCAAAAATACAATCATC			II			TTTGCACCAGCTAACTATTCACTGGCTGCCCACCTGGGCCAGGCTCAGGAATGCAATCAT[CG]TGGAGTGCAGGGGTCAGGAGTGTAGACCTAAAGTTGGACAGACCCAGGCGATCTTGGTGT	37	22	26951319	AACTATTCACTGGCTGCCCACCTGGGCCAGGCTCAGGAATGCAATCATCG	22	25281319	R		rs28402932			MIR548J;TPST2;TPST2	NR_031615;NM_003595;NM_001008566	TSS200;5'UTR;5'UTR										26951319	26951442	NC_000022.10
175529	cg09757158	cg09757158	31763381	CCRTATCTACTACAAATAAATAACCTTAACCAAATTACCAAAACTATCTC			II			GGCTTAGGTAACCTGAAGGCCCTGAGAAGTATTGGATCCTTTTTAAATGGGGGAGGAACC[CG]AGACAGCCCTGGTAACTTGGTCAAGGCCACCCACTTGCAGCAGACACGGCACCAGGATTT	37	2	444632	CGTGTCTGCTGCAAGTGGGTGGCCTTGACCAAGTTACCAGGGCTGTCTCG	2	434632	F													2:434462-434774				444632	444755	NC_000002.11
289317	cg16426221	cg16426221	66759498	ACAAACACTCTAAAACCACCAAATTTAAATCAACAACATTATTATTAACA	21638447	GCAAACGCTCTAAAACCGCCGAATTTAAATCGACGACGTTATTATTAACG	I	C	Grn	ACGTCCAACCGCTTCCCCTCCCTCGTAGAACTCTCCCACCCGCCGCCGGCCCCAATATGG[CG]TCAATAACAACGCCGCCGATTCAAATCCGGCGGCCTCAGAGCGCTTGCGCACGGGGGCGG	37	6	88411978	GCAAGCGCTCTGAGGCCGCCGGATTTGAATCGGCGGCGTTGTTATTGACG	6	88468697	F					NCRNA00120;AKIRIN2;AKIRIN2	NR_002767;NM_018064;NM_018064	TSS1500;5'UTR;1stExon	chr6:88411325-88412168	Island	high-CpG:88468285-88468729			6:88467526-88468887	6:88411698-88412308	Promoter_Associated	TRUE	88411978	88412101	NC_000006.11
197011	cg00023132	cg00023132	62682469	ACCACCTCCCTTCAAACAAAAAATTTCCRCTAATTACTTTCTATCATTTC			II			GAGAAGGCATTGCCACCTCCCTTCAGACAGGGGATTTCCGCTAGTTGCTTTCTGTCATTT[CG]TCTCTATTCTGCACTCAGTCCCTTGTTCTGTCTGGAGGTTCCTGTTTTCCTGTACCCAAC	37	3	69133948	CCACCTCCCTTCAGACAGGGGATTTCCGCTAGTTGCTTTCTGTCATTTCG	3	69216638	R					ARL6IP5	NM_006407	TSS200	chr3:69134086-69134479	N_Shore					3:69133321-69134690	Promoter_Associated		69133948	69134071	NC_000003.11
259258	cg18484068	cg18484068	15748313	TACAAATCCACAAAAAAACATACACTCCTCCCACAATAAAAAAACAAACA	20742452	TACAAATCCACGAAAAAACGTACACTCCTCCCACGATAAAAAAACGAACG	I	A	Red	CGACAGTGCGCTTGCAAATCCACGAGAGAACGTGCACTCCTCCCACGGTGAGAGGGCGAG[CG]GCAGCACACACAGGCGCCTGCTGTCCAAGGTCTAATTTTCTTTTGCTTTTTCCTTTTAGA	37	5	1509526	TGCAAATCCACGAGAGAACGTGCACTCCTCCCACGGTGAGAGGGCGAGCG	5	1562526	R					LPCAT1	NM_024830	Body					TRUE	5:1562466-1562543				1509526	1509649	NC_000005.9
348569	cg19886820	cg19886820	73606382	CCAAAACCTAAAAACTTTAAAAAAATCAAAACCCTAAAAATAAAAAACCA	31774409	CCGAAACCTAAAAACTTTAAAAAAATCGAAACCCTAAAAATAAAAAACCG	I	C	Grn	CCCGGCCCCGCCTGGCCCGCGCGCCCCGCCGCCCGGCTTGCGCCTGCCGCTCCCACCCGG[CG]GTCTCCTACCCCCAGGGCCCCGACTCCTCCAAAGTCTCCAGGCCCCGGGACTCCCTCTCT	37	8	8244119	CCGGGGCCTGGAGACTTTGGAGGAGTCGGGGCCCTGGGGGTAGGAGACCG	8	8281529	F								chr8:8243559-8243984	S_Shore	high-CpG:8281318-8281592			8:8280585-8281990	8:8243888-8244177	Promoter_Associated	TRUE	8244119	8244242	NC_000008.10
177806	cg11710924	cg11710924	14645489	CCATTAATAAAAACATAAACCAAAAACAAACCCAAAAACTACATCTCACA	40612440	CCGTTAATAAAAACATAAACCGAAAACGAACCCGAAAACTACATCTCGCG	I	A	Red	GGCCGCCTCGGGGTCTGGGCCCAGCCGCAGCCTCTTCTACCGCGGCCGGTTGGGAGTCGC[CG]CGAGATGCAGCCTCCGGGCCCGCCCCCGGCCTATGCCCCCACTAACGGGGACTTCACCTT	37	2	32503219	CCGTTAGTGGGGGCATAGGCCGGGGGCGGGCCCGGAGGCTGCATCTCGCG	2	32356723	F					YIPF4;YIPF4	NM_032312;NM_032312	5'UTR;1stExon	chr2:32502965-32503471	Island				2:32356428-32356975	2:32502235-32503923	Promoter_Associated		32503219	32503342	NC_000002.11
492265	cg04537050	cg04537050	74601421	AAAATCCTCAAAAAACCCCCCAACATCTCTACCTATATAATAAAAACTCC			II			TGCGAGCTCCTAGCACCCGTCCTGGCAGCCTGCACCCCGACCTCCCTCCAACTCACCACT[CG]GAGTCCCCACTACACAGGCAGAGATGCTGGGGGGTTTTCTGAGGACTCCAGGGCCAAAGC	37	16	3149195	CGGAGTCCCCACTACACAGGCAGAGATGCTGGGGGGTTTTCTGAGGACTC	16	3089196	F											RDMR						3149195	3149318	NC_000016.9
498924	cg08526784	cg08526784	52708390	AAAAATAACTACTTACATCCTCCACCTCTTCTTTAAATTCACAACAAACA	73705410	AAAAATAACTACTTACATCCTCCGCCTCTTCTTTAAATTCACGACGAACG	I	A	Red	GAGGCCCTCACCCTCCCTGCCTCCTTCCCCTTCCCACAGAGTGAAGTCCGAGGCCATCAT[CG]CCCGCCGTGAACCCAAAGAAGAGGCGGAGGATGTAAGCAGCTATCTCTGTACAGAATCGG	37	16	1811246	CGCCCGCCGTGAACCCAAAGAAGAGGCGGAGGATGTAAGCAGCTATCTCT	16	1751247	F					MAPK8IP3;MAPK8IP3	NM_001040439;NM_015133	Body;Body	chr16:1814084-1814482	N_Shelf				16:1751235-1751909				1811246	1811369	NC_000016.9
