# Supplementary material for: Multi-Omics Interpretation of Anti-Aging Mechanisms for ω-3 Fatty Acids
Source: Genes (Basel). 2021 Oct 24;12(11):1691. doi: 10.3390/genes12111691 (PMC8625527; doi:10.3390/genes12111691)
Supplement: Supplementary file 1 [file genes-12-01691-s001.zip › Table S10 Gene pleiotropy test in MR analysis.xlsx]

## Sheet: Sheet1
id.exposure	id.outcome	outcome	exposure	egger_intercept	se	pval
phylumA	Totdf2	outcome	exposure	-0.0157554	0.0287525	0.585279
phylumA	TAGsdf2	outcome	exposure	0.0622014	0.027733	0.0277444
phylumA	LDLdf2	outcome	exposure	-0.0415638	0.0282788	0.145642
phylumA	HDLdf2	outcome	exposure	-0.00172115	0.0105749	0.87113
orderB	Totdf2	outcome	exposure	0.0278267	0.0140252	0.048371
orderB	TAGsdf2	outcome	exposure	0.0322099	0.0134527	0.0174077
orderB	LDLdf2	outcome	exposure	0.00702327	0.0137369	0.609623
orderB	HDLdf2	outcome	exposure	0.00443969	0.0051228	0.386984
genusS	Totdf2	outcome	exposure	-0.398825	0.0716675	6.2051e-07
genusS	TAGsdf2	outcome	exposure	-0.148016	0.0776057	0.061196
genusS	LDLdf2	outcome	exposure	-0.340839	0.0739544	2.11777e-05
genusS	HDLdf2	outcome	exposure	0.0246846	0.0290804	0.39929
genusB	Totdf2	outcome	exposure	0.0069448	0.0139066	0.617957
genusB	TAGsdf2	outcome	exposure	0.0205036	0.0132685	0.123578
genusB	LDLdf2	outcome	exposure	-0.00317003	0.0136136	0.816068
genusB	HDLdf2	outcome	exposure	-0.000305147	0.00507797	0.952132
familyB	Totdf2	outcome	exposure	0.0300864	0.0143047	0.0364763
familyB	TAGsdf2	outcome	exposure	0.0332187	0.0137379	0.0163439
familyB	LDLdf2	outcome	exposure	0.00852036	0.0140006	0.543379
familyB	HDLdf2	outcome	exposure	0.00506076	0.00522077	0.333338
classA	Totdf2	outcome	exposure	0.0194337	0.0125344	0.122258
classA	TAGsdf2	outcome	exposure	0.0157416	0.0120153	0.191313
classA	LDLdf2	outcome	exposure	0.011131	0.0122587	0.364716
classA	HDLdf2	outcome	exposure	-0.000767661	0.00457587	0.866901
