# Supplementary material for: Multi-Omics Interpretation of Anti-Aging Mechanisms for ω-3 Fatty Acids
Source: Genes (Basel). 2021 Oct 24;12(11):1691. doi: 10.3390/genes12111691 (PMC8625527; doi:10.3390/genes12111691)
Supplement: Supplementary file 1 [file genes-12-01691-s001.zip › Table S11 Heterogeneity test in MR analysis.xlsx]

## Sheet: Sheet1
id.exposure	id.outcome	outcome	exposure	method	Q	Q_df	Q_pval
phylumA	Totdf2	outcome	exposure	MR Egger	10.2121	78	1
phylumA	Totdf2	outcome	exposure	Inverse variance weighted	10.5123	79	1
phylumA	TAGsdf2	outcome	exposure	MR Egger	6.5019	78	1
phylumA	TAGsdf2	outcome	exposure	Inverse variance weighted	11.5323	79	1
phylumA	LDLdf2	outcome	exposure	MR Egger	8.99913	78	1
phylumA	LDLdf2	outcome	exposure	Inverse variance weighted	11.1594	79	1
phylumA	HDLdf2	outcome	exposure	MR Egger	7.35858	78	1
phylumA	HDLdf2	outcome	exposure	Inverse variance weighted	7.38507	79	1
orderB	Totdf2	outcome	exposure	MR Egger	125.666	244	1
orderB	Totdf2	outcome	exposure	Inverse variance weighted	129.602	245	1
orderB	TAGsdf2	outcome	exposure	MR Egger	22.1634	244	1
orderB	TAGsdf2	outcome	exposure	Inverse variance weighted	27.896	245	1
orderB	LDLdf2	outcome	exposure	MR Egger	81.3867	244	1
orderB	LDLdf2	outcome	exposure	Inverse variance weighted	81.6481	245	1
orderB	HDLdf2	outcome	exposure	MR Egger	60.9858	244	1
orderB	HDLdf2	outcome	exposure	Inverse variance weighted	61.7369	245	1
genusS	Totdf2	outcome	exposure	MR Egger	5.13957	61	1
genusS	Totdf2	outcome	exposure	Inverse variance weighted	36.108	62	0.996525
genusS	TAGsdf2	outcome	exposure	MR Egger	0.610877	61	1
genusS	TAGsdf2	outcome	exposure	Inverse variance weighted	4.24859	62	1
genusS	LDLdf2	outcome	exposure	MR Egger	3.64987	61	1
genusS	LDLdf2	outcome	exposure	Inverse variance weighted	24.8906	62	0.999993
genusS	HDLdf2	outcome	exposure	MR Egger	0.577664	61	1
genusS	HDLdf2	outcome	exposure	Inverse variance weighted	1.29819	62	1
genusB	Totdf2	outcome	exposure	MR Egger	133.48	243	1
genusB	Totdf2	outcome	exposure	Inverse variance weighted	133.729	244	1
genusB	TAGsdf2	outcome	exposure	MR Egger	23.8038	243	1
genusB	TAGsdf2	outcome	exposure	Inverse variance weighted	26.1917	244	1
genusB	LDLdf2	outcome	exposure	MR Egger	87.2279	243	1
genusB	LDLdf2	outcome	exposure	Inverse variance weighted	87.2822	244	1
genusB	HDLdf2	outcome	exposure	MR Egger	62.019	243	1
genusB	HDLdf2	outcome	exposure	Inverse variance weighted	62.0226	244	1
familyB	Totdf2	outcome	exposure	MR Egger	125.006	242	1
familyB	Totdf2	outcome	exposure	Inverse variance weighted	129.429	243	1
familyB	TAGsdf2	outcome	exposure	MR Egger	22.0309	242	1
familyB	TAGsdf2	outcome	exposure	Inverse variance weighted	27.8778	243	1
familyB	LDLdf2	outcome	exposure	MR Egger	81.0701	242	1
familyB	LDLdf2	outcome	exposure	Inverse variance weighted	81.4404	243	1
familyB	HDLdf2	outcome	exposure	MR Egger	60.6046	242	1
familyB	HDLdf2	outcome	exposure	Inverse variance weighted	61.5443	243	1
classA	Totdf2	outcome	exposure	MR Egger	132.208	259	1
classA	Totdf2	outcome	exposure	Inverse variance weighted	134.612	260	1
classA	TAGsdf2	outcome	exposure	MR Egger	25.2636	259	1
classA	TAGsdf2	outcome	exposure	Inverse variance weighted	26.9801	260	1
classA	LDLdf2	outcome	exposure	MR Egger	88.7074	259	1
classA	LDLdf2	outcome	exposure	Inverse variance weighted	89.5319	260	1
classA	HDLdf2	outcome	exposure	MR Egger	59.9927	259	1
classA	HDLdf2	outcome	exposure	Inverse variance weighted	60.0208	260	1
