# Supplementary material for: Multi-Omics Interpretation of Anti-Aging Mechanisms for ω-3 Fatty Acids
Source: Genes (Basel). 2021 Oct 24;12(11):1691. doi: 10.3390/genes12111691 (PMC8625527; doi:10.3390/genes12111691)
Supplement: Supplementary file 1 [file genes-12-01691-s001.zip › Table S2 Protein network enrichment analysis based on String website in differential methylation analysis.xlsx]

## Sheet: Sheet1
https://version-11-5.string-db.org/cgi/network?networkId=bzYyVXNViuR9
closeWelcome to STRING v11.5
The STRING network and the associated data have been updated to version 11.5 - if you need to work with previous versions, click here
Version:
11.5
Login
Register
STRINGSTRING
Search
Download
Help
My Data
HMX3 HMX3 GABRA2 GABRA2 ERICH3 ERICH3 NAPB NAPB PCDHA6 PCDHA6 HIPK2 HIPK2 PCDHA10 PCDHA10 VSTM4 VSTM4 P2RY10 P2RY10 HELLS HELLS TIE1 TIE1 VAT1L VAT1L EIF3A EIF3A ART5 ART5 LRRC8A LRRC8A ECHDC3 ECHDC3 CCDC64B CCDC64B VGLL4 VGLL4 TXK TXK OOEP OOEP MTMR7 MTMR7 CYP1A1 CYP1A1 C12orf49 C12orf49 FBXL17 FBXL17 KLHL3 KLHL3 STOM STOM PCDHA9 PCDHA9 CAB39 CAB39 RAD52 RAD52 GSX2 GSX2 OTOF OTOF HEBP1 HEBP1 PCD…
Viewers
Legend
Settings
Analysis
Exports
Clusters
More
Less
loading ...
currently showing
Network
Summary view: shows current interactions. Nodes can be moved; popups provide information on nodes & edges.
loading ...
currently showing
Cooccurrence
Gene families whose occurrence patterns across genomes show similarities.
loading ...
currently showing
Experiments
Co-purification, co-crystallization, Yeast2Hybrid, Genetic Interactions, etc ... as imported from primary sources.
loading ...
currently showing
Coexpression
Proteins whose genes are observed to be correlated in expression, across a large number of experiments.
loading ...
currently showing
Databases
Known metabolic pathways, protein complexes, signal transduction pathways, etc ... from curated databases.
loading ...
currently showing
Neighborhood
Groups of genes that are frequently observed in each other's genomic neighborhood.
loading ...
currently showing
Textmining
Automated, unsupervised textmining - searching for proteins that are frequently mentioned together.
loading ...
currently showing
Fusion
Genes that are sometimes fused into single open reading frames.
STRING allows inspection of the interaction evidence for any given network. Choose any of the viewers above (disabled if not applicable in your network).
Nodes:
Network nodes represent proteins
splice isoforms or post-translational modifications are collapsed, i.e. each node represents all the proteins produced by a single, protein-coding gene locus.
Node Color
colored nodes:
query proteins and first shell of interactors
white nodes:
second shell of interactors
Node Content
empty nodes:
proteins of unknown 3D structure
filled nodes:
some 3D structure is known or predicted
Edges:
Edges represent protein-protein associations
associations are meant to be specific and meaningful, i.e. proteins jointly contribute to a shared function; this does not necessarily mean they are physically binding to each other.
Known Interactions
from curated databases
experimentally determined
Predicted Interactions
gene neighborhood
gene fusions
gene co-occurrence
Others
textmining
co-expression
protein homology
Your Input:
		HMX3	Homeobox protein HMX3; Transcription factor involved in specification of neuronal cell types and which is required for inner ear and hypothalamus development. Binds to the 5'-CAAGTG-3' core sequence. Controls semicircular canal formation in the inner ear. Also required for hypothalamic/pituitary axis of the CNS (By similarity); NKL subclass homeoboxes and pseudogenes (357 aa)
		GABRA2	Gamma-aminobutyric acid receptor subunit alpha-2; GABA, the major inhibitory neurotransmitter in the vertebrate brain, mediates neuronal inhibition by binding to the GABA/benzodiazepine receptor and opening an integral chloride channel; Gamma-aminobutyric acid type A receptor subunits (451 aa)
		ERICH3	Glutamate-rich protein 3; Glutamate rich 3 (1530 aa)
		NAPB	Beta-soluble NSF attachment protein; Required for vesicular transport between the endoplasmic reticulum and the Golgi apparatus (302 aa)
		PCDHA6	Protocadherin alpha-6; Potential calcium-dependent cell-adhesion protein. May be involved in the establishment and maintenance of specific neuronal connections in the brain; Clustered protocadherins (950 aa)
		HIPK2	Homeodomain-interacting protein kinase 2; Serine/threonine-protein kinase involved in transcription regulation, p53/TP53-mediated cellular apoptosis and regulation of the cell cycle. Acts as a corepressor of several transcription factors, including SMAD1 and POU4F1/Brn3a and probably NK homeodomain transcription factors. Phosphorylates PDX1, ATF1, PML, p53/TP53, CREB1, CTBP1, CBX4, RUNX1, EP300, …
		PCDHA10	Protocadherin alpha-10; Potential calcium-dependent cell-adhesion protein. May be involved in the establishment and maintenance of specific neuronal connections in the brain; Clustered protocadherins (948 aa)
		VSTM4	V-set and transmembrane domain-containing protein 4; Peptide Lv enhances L-type voltage-gated calcium channel (L-VGCC) currents in retinal photoreceptors; V-set domain containing (320 aa)
		P2RY10	Putative P2Y purinoceptor 10; Putative receptor for purines coupled to G-proteins (339 aa)
		HELLS	Lymphoid-specific helicase; Plays an essential role in normal development and survival. Involved in regulation of the expansion or survival of lymphoid cells. Required for de novo or maintenance DNA methylation. May control silencing of the imprinted CDKN1C gene through DNA methylation. May play a role in formation and organization of heterochromatin, implying a functional role in the regulation …
		TIE1	Tyrosine-protein kinase receptor Tie-1; Transmembrane tyrosine-protein kinase that may modulate TEK/TIE2 activity and contribute to the regulation of angiogenesis (1138 aa)
		VAT1L	Synaptic vesicle membrane protein VAT-1 homolog-like; Vesicle amine transport 1 like; Belongs to the zinc-containing alcohol dehydrogenase family. Quinone oxidoreductase subfamily (419 aa)
		EIF3A	Eukaryotic translation initiation factor 3 subunit A; RNA-binding component of the eukaryotic translation initiation factor 3 (eIF-3) complex, which is required for several steps in the initiation of protein synthesis. The eIF-3 complex associates with the 40S ribosome and facilitates the recruitment of eIF-1, eIF-1A, eIF- 2:GTP:methionyl-tRNAi and eIF-5 to form the 43S pre-initiation complex (43…
		ART5	ADP-ribosyltransferase 5 (291 aa)
		LRRC8A	Volume-regulated anion channel subunit LRRC8A; Essential component of the volume-regulated anion channel (VRAC, also named VSOAC channel), an anion channel required to maintain a constant cell volume in response to extracellular or intracellular osmotic changes. The VRAC channel conducts iodide better than chloride and may also conduct organic osmolytes like taurine. LRRC8A and LRRC8D are require…
		ECHDC3	Enoyl-CoA hydratase domain-containing protein 3, mitochondrial; enoyl-CoA hydratase domain containing 3; Belongs to the enoyl-CoA hydratase/isomerase family (303 aa)
		CCDC64B	BICD family-like cargo adapter 2; Coiled-coil domain containing 64B (508 aa)
		VGLL4	Transcription cofactor vestigial-like protein 4; May act as a specific coactivator for the mammalian TEFs; Vestigial like family (296 aa)
		TXK	Tyrosine-protein kinase TXK; Non-receptor tyrosine kinase that plays a redundant role with ITK in regulation of the adaptive immune response. Regulates the development, function and differentiation of conventional T- cells and nonconventional NKT-cells. When antigen presenting cells (APC) activate T-cell receptor (TCR), a series of phosphorylation lead to the recruitment of TXK to the cell membra…
		OOEP	Oocyte-expressed protein homolog; As a member of the subcortical maternal complex (SCMC), plays an essential role for zygotes to progress beyond the first embryonic cell divisions; Belongs to the KHDC1 family (149 aa)
		MTMR7	Myotubularin-related protein 7; Phosphatase that acts on lipids with a phosphoinositol headgroup; Belongs to the protein-tyrosine phosphatase family. Non-receptor class myotubularin subfamily (660 aa)
		CYP1A1	Cytochrome P450 1A1; Cytochromes P450 are a group of heme-thiolate monooxygenases. In liver microsomes, this enzyme is involved in an NADPH-dependent electron transport pathway. It oxidizes a variety of structurally unrelated compounds, including steroids, fatty acids, and xenobiotics (512 aa)
		C12orf49	UPF0454 protein C12orf49; Chromosome 12 open reading frame 49; Belongs to the UPF0454 family (205 aa)
		FBXL17	F-box/LRR-repeat protein 17; Substrate-recognition component of the SCF (SKP1-CUL1-F- box protein)-type E3 ubiquitin ligase complex; F-box and leucine rich repeat proteins (701 aa)
		KLHL3	Kelch-like protein 3; Substrate-specific adapter of a BCR (BTB-CUL3-RBX1) E3 ubiquitin ligase complex that acts as a regulator of ion transport in the distal nephron. The BCR(KLHL3) complex acts by mediating ubiquitination of WNK4, an inhibitor of potassium channel KCNJ1, leading to WNK4 degradation. The BCR(KLHL3) complex also mediates ubiquitination and degradation of CLDN8, a tight-junction pr…
		STOM	Erythrocyte band 7 integral membrane protein; Regulates ion channel activity and transmembrane ion transport. Regulates ASIC2 and ASIC3 channel activity; Belongs to the band 7/mec-2 family (288 aa)
		PCDHA9	Protocadherin alpha-9; Potential calcium-dependent cell-adhesion protein. May be involved in the establishment and maintenance of specific neuronal connections in the brain; Clustered protocadherins (950 aa)
		CAB39	Calcium-binding protein 39; Component of a complex that binds and activates STK11/LKB1. In the complex, required to stabilize the interaction between CAB39/MO25 (CAB39/MO25alpha or CAB39L/MO25beta) and STK11/LKB1 (341 aa)
		RAD52	DNA repair protein RAD52 homolog; Involved in double-stranded break repair. Plays a central role in genetic recombination and DNA repair by promoting the annealing of complementary single-stranded DNA and by stimulation of the RAD51 recombinase; Belongs to the RAD52 family (418 aa)
		GSX2	GS homeobox 2; During telencephalic development, causes ventralization of pallial progenitors and, depending on the developmental stage, specifies different neuronal fates. At early stages, necessary and sufficient to correctly specify the ventral lateral ganglionic eminence (LGE) and its major derivatives, the striatal projection neurons. At later stages, may specify LGE progenitors toward dorsa…
		OTOF	Otoferlin; Key calcium ion sensor involved in the Ca(2+)-triggered synaptic vesicle-plasma membrane fusion and in the control of neurotransmitter release at these output synapses. Interacts in a calcium-dependent manner to the presynaptic SNARE proteins at ribbon synapses of cochlear inner hair cells (IHCs) to trigger exocytosis of neurotransmitter. Also essential to synaptic exocytosis in immatu…
		HEBP1	Heme-binding protein 1; May bind free porphyrinogens that may be present in the cell and thus facilitate removal of these potentially toxic compound. Binds with a high affinity to one molecule of heme or porphyrins. It binds metalloporphyrins, free porphyrins and N- methylprotoporphyrin with similar affinities; Belongs to the HEBP family (189 aa)
		PCDHA3	Protocadherin alpha-3; Potential calcium-dependent cell-adhesion protein. May be involved in the establishment and maintenance of specific neuronal connections in the brain; Clustered protocadherins (950 aa)
		PCDHA4	Protocadherin alpha-4; Calcium-dependent cell-adhesion protein involved in cells self-recognition and non-self discrimination. Thereby, it is involved in the establishment and maintenance of specific neuronal connections in the brain; Clustered protocadherins (947 aa)
		TAX1BP1	Tax1-binding protein 1; Inhibits TNF-induced apoptosis by mediating the TNFAIP3 anti-apoptotic activity. Degraded by caspase-3-like family proteins upon TNF-induced apoptosis. May also play a role in the pro-inflammatory cytokine IL-1 signaling cascade (789 aa)
		TWIST1	Twist-related protein 1; Acts as a transcriptional regulator. Inhibits myogenesis by sequestrating E proteins, inhibiting trans-activation by MEF2, and inhibiting DNA-binding by MYOD1 through physical interaction. This interaction probably involves the basic domains of both proteins. Also represses expression of proinflammatory cytokines such as TNFA and IL1B. Regulates cranial suture patterning …
		GPX6	Glutathione peroxidase 6; Selenoproteins (221 aa)
		CPAMD8	C3 and PZP like, alpha-2-macroglobulin domain containing 8; Belongs to the protease inhibitor I39 (alpha-2- macroglobulin) family (1932 aa)
		AKIRIN2	Akirin-2; Required for the innate immune response. Downstream effector of the Toll-like receptor (TLR), TNF and IL-1 beta signaling pathways leading to the production of IL-6. Forms a complex with YWHAB that acts to repress transcription of DUSP1 (By similarity); Belongs to the akirin family (203 aa)
		OCIAD2	OCIA domain containing 2 (154 aa)
		TNFAIP2	Tumor necrosis factor alpha-induced protein 2; May play a role as a mediator of inflammation and angiogenesis (654 aa)
		ARL6IP5	PRA1 family protein 3; Regulates intracellular concentrations of taurine and glutamate. Negatively modulates SLC1A1/EAAC1 glutamate transport activity by decreasing its affinity for glutamate in a PKC activity-dependent manner. May be involved in membrane traffic; YIP family (188 aa)
		MAP3K7	Mitogen-activated protein kinase kinase kinase 7; Serine/threonine kinase which acts as an essential component of the MAP kinase signal transduction pathway. Plays an important role in the cascades of cellular responses evoked by changes in the environment. Mediates signal transduction of TRAF6, various cytokines including interleukin-1 (IL-1), transforming growth factor-beta (TGFB), TGFB-related…
		TMEM104	Transmembrane protein 104; Belongs to the TMEM104 family (496 aa)
		PCDHA5	Protocadherin alpha-5; Potential calcium-dependent cell-adhesion protein. May be involved in the establishment and maintenance of specific neuronal connections in the brain; Clustered protocadherins (936 aa)
		RLN3	Relaxin-3; May play a role in neuropeptide signaling processes. Ligand for LGR7, relaxin-3 receptor-1 (GPCR135) and relaxin-3 receptor-2 (GPCR142); Belongs to the insulin family (142 aa)
		MOB2	MOB kinase activator 2; Stimulates the autophosphorylation and kinase activity of STK38 and STK38L; Belongs to the MOB1/phocein family (268 aa)
		SCGB3A1	Secretoglobin family 3A member 1; Secreted cytokine-like protein. Inhibits cell growth in vitro; Belongs to the secretoglobin family. UGRP subfamily (104 aa)
		LPPR2	Lipid phosphate phosphatase-related protein type 2 (427 aa)
		C11orf21	Uncharacterized protein C11orf21; Chromosome 11 open reading frame 21 (178 aa)
		CLLU1OS	Chronic lymphocytic leukemia up-regulated 1 opposite strand (101 aa)
		PMP22	Peripheral myelin protein 22; Might be involved in growth regulation, and in myelinization in the peripheral nervous system; Belongs to the PMP-22/EMP/MP20 family (160 aa)
		MAPK8IP3	C-Jun-amino-terminal kinase-interacting protein 3; The JNK-interacting protein (JIP) group of scaffold proteins selectively mediates JNK signaling by aggregating specific components of the MAPK cascade to form a functional JNK signaling module. May function as a regulator of vesicle transport, through interactions with the JNK-signaling components and motor proteins (By similarity) (1336 aa)
		RNFT2	Ring finger protein, transmembrane 2 (444 aa)
		IRF2BPL	Interferon regulatory factor 2-binding protein-like; May contribute to the control of female reproductive function (By similarity). May play a role in gene transcription by transactivating GNRH1 promoter and repressing PENK promoter; Belongs to the IRF2BP family (796 aa)
		ZNF74	Zinc finger protein 74; May play a role in RNA metabolism; Belongs to the krueppel C2H2-type zinc-finger protein family (644 aa)
		CBFB	Core-binding factor subunit beta; CBF binds to the core site, 5'-PYGPYGGT-3', of a number of enhancers and promoters, including murine leukemia virus, polyomavirus enhancer, T-cell receptor enhancers, LCK, IL3 and GM- CSF promoters. CBFB enhances DNA binding by RUNX1; Belongs to the CBF-beta family (187 aa)
		SIRPB2	Signal-regulatory protein beta-2; Signal regulatory protein beta 2 (342 aa)
		LOXHD1	Lipoxygenase homology domain-containing protein 1; Involved in hearing. Required for normal function of hair cells in the inner ear (By similarity); Deafness associated genes (1114 aa)
		FLG2	Filaggrin-2; S100 fused type protein family; In the N-terminal section; belongs to the S-100 family (2391 aa)
		SFSWAP	Splicing factor, suppressor of white-apricot homolog; Plays a role as an alternative splicing regulator. Regulate its own expression at the level of RNA processing. Also regulates the splicing of fibronectin and CD45 genes. May act, at least in part, by interaction with other R/S-containing splicing factors. Represses the splicing of MAPT/Tau exon 10 (1003 aa)
		FAM49A	Protein FAM49A; Family with sequence similarity 49 member A; Belongs to the FAM49 family (323 aa)
		CLLU1	Chronic lymphocytic leukemia up-regulated 1 (121 aa)
		OR6B2	Olfactory receptor 6B2; Odorant receptor; Olfactory receptors, family 6 (312 aa)
		FTH1	Ferritin heavy chain; Stores iron in a soluble, non-toxic, readily available form. Important for iron homeostasis. Has ferroxidase activity. Iron is taken up in the ferrous form and deposited as ferric hydroxides after oxidation. Also plays a role in delivery of iron to cells. Mediates iron uptake in capsule cells of the developing kidney (By similarity); Belongs to the ferritin family (183 aa)
		ANKRD31	Putative ankyrin repeat domain-containing protein 31; Ankyrin repeat domain containing (1873 aa)
		MGRN1	E3 ubiquitin-protein ligase MGRN1; E3 ubiquitin-protein ligase. Mediates monoubiquitination at multiple sites of TSG101 in the presence of UBE2D1, but not of UBE2G1, nor UBE2H. Plays a role in the regulation of endosome-to- lysosome trafficking. Impairs MC1R- and MC4R-signaling by competing with GNAS-binding to MCRs and inhibiting agonist-induced cAMP production. Does not inhibit ADRB2-signaling.…
		SMAD4	Mothers against decapentaplegic homolog 4; In muscle physiology, plays a central role in the balance between atrophy and hypertrophy. When recruited by MSTN, promotes atrophy response via phosphorylated SMAD2/4. MSTN decrease causes SMAD4 release and subsequent recruitment by the BMP pathway to promote hypertrophy via phosphorylated SMAD1/5/8. Acts synergistically with SMAD1 and YY1 in bone morph…
		HLA-DQA1	Major histocompatibility complex, class II, DQ alpha 1; Belongs to the MHC class II family (255 aa)
		ANKRD35	Ankyrin repeat domain-containing protein 35; Ankyrin repeat domain containing (1001 aa)
		TRIM39	E3 ubiquitin-protein ligase TRIM39; E3 ubiquitin-protein ligase. May facilitate apoptosis by inhibiting APC/C-Cdh1-mediated poly-ubiquitination and subsequent proteasome-mediated degradation of the pro-apoptotic protein MOAP1; Ring finger proteins (518 aa)
		ARNT2	Aryl hydrocarbon receptor nuclear translocator 2; Transcription factor that plays a role in the development of the hypothalamo-pituitary axis, postnatal brain growth, and visual and renal function. Specifically recognizes the xenobiotic response element (XRE); Basic helix-loop-helix proteins (717 aa)
		PCDHA2	Protocadherin alpha-2; Potential calcium-dependent cell-adhesion protein. May be involved in the establishment and maintenance of specific neuronal connections in the brain; Clustered protocadherins (948 aa)
		VPS13D	Vacuolar protein sorting 13 homolog D; Belongs to the VPS13 family (4388 aa)
		TMEM237	Transmembrane protein 237; Component of the transition zone in primary cilia. Required for ciliogenesis; Belongs to the TMEM237 family (408 aa)
		STT3A	Dolichyl-diphosphooligosaccharide--protein glycosyltransferase subunit STT3A; Catalytic subunit of the N-oligosaccharyl transferase (OST) complex which catalyzes the transfer of a high mannose oligosaccharide from a lipid-linked oligosaccharide donor to an asparagine residue within an Asn-X-Ser/Thr consensus motif in nascent polypeptide chains. N-glycosylation occurs cotranslationally and the com…
		CACNA1H	Voltage-dependent T-type calcium channel subunit alpha-1H; Voltage-sensitive calcium channels (VSCC) mediate the entry of calcium ions into excitable cells and are also involved in a variety of calcium-dependent processes, including muscle contraction, hormone or neurotransmitter release, gene expression, cell motility, cell division and cell death. The isoform alpha-1H gives rise to T-type calci…
		DUSP8	Dual specificity protein phosphatase 8; Has phosphatase activity with synthetic phosphatase substrates and negatively regulates mitogen-activated protein kinase activity, presumably by catalysing their dephosphorylation. Expected to display protein phosphatase activity toward phosphotyrosine, phosphoserine and phosphothreonine residues; Belongs to the protein-tyrosine phosphatase family. Non-rece…
		PCDHA8	Protocadherin alpha-8; Potential calcium-dependent cell-adhesion protein. May be involved in the establishment and maintenance of specific neuronal connections in the brain; Clustered protocadherins (950 aa)
		PI4KB	Phosphatidylinositol 4-kinase beta; Phosphorylates phosphatidylinositol (PI) in the first committed step in the production of the second messenger inositol- 1,4,5,-trisphosphate (PIP). May regulate Golgi disintegration/reorganization during mitosis, possibly via its phosphorylation. Involved in Golgi-to-plasma membrane trafficking (By similarity); Belongs to the PI3/PI4-kinase family. Type III PI…
		PCDHA11	Protocadherin alpha-11; Potential calcium-dependent cell-adhesion protein. May be involved in the establishment and maintenance of specific neuronal connections in the brain; Clustered protocadherins (949 aa)
		FLG	Filaggrin; Aggregates keratin intermediate filaments and promotes disulfide-bond formation among the intermediate filaments during terminal differentiation of mammalian epidermis; EF-hand domain containing (4061 aa)
		UNC13A	Protein unc-13 homolog A; Plays a role in vesicle maturation during exocytosis as a target of the diacylglycerol second messenger pathway. Involved in neurotransmitter release by acting in synaptic vesicle priming prior to vesicle fusion and participates in the activity-dependent refilling of readily releasable vesicle pool (RRP). Essential for synaptic vesicle maturation in most excitatory/gluta…
		KCNQ5	Potassium voltage-gated channel subfamily KQT member 5; Associates with KCNQ3 to form a potassium channel which contributes to M-type current, a slowly activating and deactivating potassium conductance which plays a critical role in determining the subthreshold electrical excitability of neurons. Therefore, it is important in the regulation of neuronal excitability. May contribute, with other pot…
		DNAJC5G	DnaJ heat shock protein family member C5 gamma (189 aa)
		HOXD12	Homeobox protein Hox-D12; Sequence-specific transcription factor which is part of a developmental regulatory system that provides cells with specific positional identities on the anterior-posterior axis; Belongs to the Abd-B homeobox family (270 aa)
		YIPF4	Protein YIPF4; Involved in the maintenance of the Golgi structure; Belongs to the YIP1 family (244 aa)
		ARHGEF26	Rho guanine nucleotide exchange factor 26; Activates RhoG GTPase by promoting the exchange of GDP by GTP. Required for the formation of membrane ruffles during macropinocytosis. Required for the formation of cup-like structures during trans-endothelial migration of leukocytes. In case of Salmonella enterica infection, activated by SopB, which induces cytoskeleton rearrangements and promotes bacte…
		SCMH1	Polycomb protein SCMH1; Associates with Polycomb group (PcG) multiprotein complexes; the complex class is required to maintain the transcriptionally repressive state of some genes; Belongs to the SCM family (660 aa)
		PCLO	Protein piccolo; May act as a scaffolding protein involved in the organization of synaptic active zones and in synaptic vesicle trafficking; C2 domain containing (5142 aa)
		PNKD	Probable hydrolase PNKD; Probable hydrolase that plays an aggravative role in the development of cardiac hypertrophy via activation of the NF-kappa- B signaling pathway; Belongs to the metallo-beta-lactamase superfamily. Glyoxalase II family (385 aa)
		TPST2	Protein-tyrosine sulfotransferase 2; Catalyzes the O-sulfation of tyrosine residues within acidic motifs of polypeptides, using 3'-phosphoadenylyl sulfate (PAPS) as cosubstrate; Sulfotransferases, membrane bound (377 aa)
		TRIM25	E3 ubiquitin/ISG15 ligase TRIM25; Functions as a ubiquitin E3 ligase and as an ISG15 E3 ligase. Involved in innate immune defense against viruses by mediating ubiquitination of DDX58. Mediates 'Lys-63'-linked polyubiquitination of the DDX58 N-terminal CARD-like region which is crucial for triggering the cytosolic signal transduction that leads to the production of interferons in response to viral…
		CMIP	C-Maf-inducing protein; Plays a role in T-cell signaling pathway. Isoform 2 may play a role in T-helper 2 (Th2) signaling pathway and seems to represent the first proximal signaling protein that links T-cell receptor-mediated signal to the activation of c-Maf Th2 specific factor (773 aa)
		FGF23	Fibroblast growth factor 23; Regulator of phosphate homeostasis. Inhibits renal tubular phosphate transport by reducing SLC34A1 levels. Upregulates EGR1 expression in the presence of KL (By similarity). Acts directly on the parathyroid to decrease PTH secretion (By similarity). Regulator of vitamin-D metabolism. Negatively regulates osteoblast differentiation and matrix mineralization (251 aa)
		GAP43	Neuromodulin; This protein is associated with nerve growth. It is a major component of the motile "growth cones" that form the tips of elongating axons. Plays a role in axonal and dendritic filopodia induction (274 aa)
		GLI2	Zinc finger protein GLI2; Functions as transcription regulator in the hedgehog (Hh) pathway. Functions as transcriptional activator. May also function as transcriptional repressor (By similarity). Requires STK36 for full transcriptional activator activity. Required for normal embryonic development; Zinc fingers C2H2-type (1586 aa)
		SLC35F1	Solute carrier family 35 member F1; Putative solute transporter (408 aa)
		NWD2	NACHT and WD repeat domain containing 2 (1742 aa)
		FLT4	Vascular endothelial growth factor receptor 3; Tyrosine-protein kinase that acts as a cell-surface receptor for VEGFC and VEGFD, and plays an essential role in adult lymphangiogenesis and in the development of the vascular network and the cardiovascular system during embryonic development. Promotes proliferation, survival and migration of endothelial cells, and regulates angiogenic sprouting. Sig…
		CCHCR1	Coiled-coil alpha-helical rod protein 1; May be a regulator of keratinocyte proliferation or differentiation (871 aa)
		SMARCD3	SWI/SNF-related matrix-associated actin-dependent regulator of chromatin subfamily D member 3; Involved in transcriptional activation and repression of select genes by chromatin remodeling (alteration of DNA-nucleosome topology). Component of SWI/SNF chromatin remodeling complexes that carry out key enzymatic activities, changing chromatin structure by altering DNA-histone contacts within a nucle…
		DGCR8	Microprocessor complex subunit DGCR8; Component of the microprocessor complex that acts as a RNA- and heme-binding protein that is involved in the initial step of microRNA (miRNA) biogenesis. Component of the microprocessor complex that is required to process primary miRNA transcripts (pri-miRNAs) to release precursor miRNA (pre-miRNA) in the nucleus. Within the microprocessor complex, DGCR8 func…
		GIT1	ARF GTPase-activating protein GIT1; GTPase-activating protein for the ADP ribosylation factor family. May serve as a scaffold to bring together molecules to form signaling modules controlling vesicle trafficking, adhesion and cytoskeletal organization. Increases the speed of cell migration, as well as the size and rate of formation of protrusions, possibly by targeting PAK1 to adhesions and the l…
		GNAI2	Guanine nucleotide-binding protein G(i) subunit alpha-2; Guanine nucleotide-binding proteins (G proteins) are involved as modulators or transducers in various transmembrane signaling systems. The G(i) proteins are involved in hormonal regulation of adenylate cyclase: they inhibit the cyclase in response to beta-adrenergic stimuli. May play a role in cell division (355 aa)
		ABLIM1	Actin-binding LIM protein 1; May act as scaffold protein (By similarity). May play a role in the development of the retina. Has been suggested to play a role in axon guidance; LIM domain containing (778 aa)
		NGDN	Neuroguidin; Involved in the translational repression of cytoplasmic polyadenylation element (CPE)-containing mRNAs (315 aa)
		CLEC12A	C-type lectin domain family 12 member A; Cell surface receptor that modulates signaling cascades and mediates tyrosine phosphorylation of target MAP kinases; C-type lectin domain containing (275 aa)
		ATP5A1	ATP synthase subunit alpha, mitochondrial; Mitochondrial membrane ATP synthase (F(1)F(0) ATP synthase or Complex V) produces ATP from ADP in the presence of a proton gradient across the membrane which is generated by electron transport complexes of the respiratory chain. F-type ATPases consist of two structural domains, F(1) - containing the extramembraneous catalytic core, and F(0) - containing …
		ROR1	Inactive tyrosine-protein kinase transmembrane receptor ROR1; Has very low kinase activity in vitro and is unlikely to function as a tyrosine kinase in vivo. Receptor for ligand WNT5A which activate downstream NFkB signaling pathway and may result in the inhibition of WNT3A-mediated signaling. In inner ear, crucial for spiral ganglion neurons to innervate auditory hair cells; I-set domain contain…
		ADAMTSL3	ADAMTS-like protein 3; Immunoglobulin like domain containing (1691 aa)
		APOA1	Apolipoprotein A-I; Participates in the reverse transport of cholesterol from tissues to the liver for excretion by promoting cholesterol efflux from tissues and by acting as a cofactor for the lecithin cholesterol acyltransferase (LCAT). As part of the SPAP complex, activates spermatozoa motility; Apolipoproteins (267 aa)
		PCDHA7	Protocadherin alpha-7; Calcium-dependent cell-adhesion protein involved in cells self-recognition and non-self discrimination. Thereby, it is involved in the establishment and maintenance of specific neuronal connections in the brain; Clustered protocadherins (937 aa)
		CREB3L2	Cyclic AMP-responsive element-binding protein 3-like protein 2; Transcription factor involved in unfolded protein response (UPR). In the absence of endoplasmic reticulum (ER) stress, inserted into ER membranes, with N-terminal DNA-binding and transcription activation domains oriented toward the cytosolic face of the membrane. In response to ER stress, transported to the Golgi, where it is cleaved…
		PRDM16	PR domain zinc finger protein 16; Binds DNA and functions as a transcriptional regulator. Functions in the differentiation of brown adipose tissue (BAT) which is specialized in dissipating chemical energy in the form of heat in response to cold or excess feeding while white adipose tissue (WAT) is specialized in the storage of excess energy and the control of systemic metabolism. Together with CE…
		CDHR3	Cadherin-related family member 3; Cadherins are calcium-dependent cell adhesion proteins. They preferentially interact with themselves in a homophilic manner in connecting cells; cadherins may thus contribute to the sorting of heterogeneous cell types (885 aa)
		TSPAN32	Tetraspanin-32; Tetraspanin 32; Belongs to the tetraspanin (TM4SF) family (320 aa)
		ZFP90	Zinc finger protein 90 homolog; Inhibits the transcriptional repressor activity of REST by inhibiting its binding to DNA, thereby derepressing transcription of REST target genes; Zinc fingers C2H2-type (636 aa)
		PXT1	Peroxisomal, testis specific 1 (134 aa)
		FAIM2	Protein lifeguard 2; Antiapoptotic protein which protects cells uniquely from Fas-induced apoptosis. Regulates Fas-mediated apoptosis in neurons by interfering with caspase-8 activation. May play a role in cerebellar development by affecting cerebellar size, internal granular layer (IGL) thickness, and Purkinje cell (PC) development; Belongs to the BI1 family. LFG subfamily (316 aa)
		FLOT1	Flotillin-1; May act as a scaffolding protein within caveolar membranes, functionally participating in formation of caveolae or caveolae-like vesicles; Flotillins (427 aa)
		LPCAT1	Lysophosphatidylcholine acyltransferase 1; Possesses both acyltransferase and acetyltransferase activities. Activity is calcium-independent (By similarity). Mediates the conversion of 1- acyl-sn-glycero-3-phosphocholine (LPC) into phosphatidylcholine (PC). Displays a clear preference for saturated fatty acyl-CoAs, and 1-myristoyl or 1-palmitoyl LPC as acyl donors and acceptors, respectively. May …
		NCAPD3	Condensin-2 complex subunit D3; Regulatory subunit of the condensin-2 complex, a complex which establishes mitotic chromosome architecture and is involved in physical rigidity of the chromatid axis; Armadillo-like helical domain containing (1498 aa)
		TMEM230	Transmembrane protein 230; Involved in trafficking and recycling of synaptic vesicles; Belongs to the TMEM134/TMEM230 family (183 aa)
		STX11	Syntaxin-11; SNARE that acts to regulate protein transport between late endosomes and the trans-Golgi network; Syntaxins (287 aa)
		CHRD	Chordin; Dorsalizing factor. Key developmental protein that dorsalizes early vertebrate embryonic tissues by binding to ventralizing TGF-beta family bone morphogenetic proteins (BMPs) and sequestering them in latent complexes (By similarity) (955 aa)
		SLC25A30	Kidney mitochondrial carrier protein 1; Probable transporter; Belongs to the mitochondrial carrier (TC 2.A.29) family (291 aa)
		CRCT1	Cysteine rich C-terminal 1 (99 aa)
		GUCY1B3	Guanylate cyclase soluble subunit beta-1; Mediates responses to nitric oxide (NO) by catalyzing the biosynthesis of the signaling molecule cGMP; Belongs to the adenylyl cyclase class-4/guanylyl cyclase family (619 aa)
		PCDHA1	Protocadherin alpha-1; Potential calcium-dependent cell-adhesion protein. May be involved in the establishment and maintenance of specific neuronal connections in the brain; Clustered protocadherins (950 aa)
		FLI1	Friend leukemia integration 1 transcription factor; Sequence-specific transcriptional activator. Recognizes the DNA sequence 5'-C[CA]GGAAGT-3'; Belongs to the ETS family (452 aa)
Your Current Organism:
Homo sapiens
NCBI taxonomy Id: 9606
Other names: H. sapiens, human, man
Basic Settings
Network type:
full STRING network
( the edges indicate both functional and physical protein associations )
physical subnetwork
( the edges indicate that the proteins are part of a physical complex )
meaning of network edges:
evidence
( line color indicates the type of interaction evidence )
confidence
( line thickness indicates the strength of data support )
active interaction sources:
Textmining
Experiments
Databases
Co‑expression
Neighborhood
Gene Fusion
Co‑occurrence
minimum required interaction score:
confidence:
max number of interactors to show:
1st shell:
max interactors:
2nd shell:
max interactors:
Update
Advanced Settings
network display mode:
static png
( network is a simple bitmap image; not interactive )
interactive svg
( network is a scalable vector graphic [SVG]; interactive )
network display options:
disable structure previews inside network bubbles
hide disconnected nodes in the network
show input protein names
hide protein names
Send network to Cytoscape
Export your current network:
... as a bitmap image:
download
file format is 'PNG': portable network graphic
... as a high-resolution bitmap:
download
same PNG format, but at higher resolution
... as a vector graphic:
download
SVG: scalable vector graphic - can be opened and edited in Illustrator, CorelDraw, Dia, etc
... as short tabular text output:
download
TSV: tab separated values - can be opened in Excel and Cytoscape (lists only one-way edges: A-B)
... as tabular text output:
download
TSV: tab separated values - can be opened in Excel (lists reciprocal edges: A-B,B-A)
... as an XML summary:
download
structured XML interaction data, according to the 'PSI-MI' data standard
... network coordinates:
download
a flat-file format describing the coordinates and colors of nodes in the network
... protein sequences:
download
MFA: multi-fasta format - containing the aminoacid sequences in the network
... protein annotations:
download
a tab-delimited file describing the names, domains and annotated functions of the network proteins
Browse interactions in tabular form:
node1	node2	node1 accession	node2 accession	node1 annotation	node2 annotation	score
ADAMTSL3	SCMH1	ENSP00000286744	ENSP00000318094	ADAMTS-like protein 3; Immunoglobulin like domain containing	Polycomb protein SCMH1; Associates with Polycomb group (PcG) multiprotein complexes; the complex class is required to maintain the transcriptionally repressive state of some genes; Belongs to the SCM family	0.479
AKIRIN2	KCNQ5	ENSP00000257787	ENSP00000345055	Akirin-2; Required for the innate immune response. Downstream effector of the Toll-like receptor (TLR), TNF and IL-1 beta signaling pathways leading to the production of IL-6. Forms a complex with YWHAB that acts to repress transcription of DUSP1 (By similarity); Belongs to the akirin family	Potassium voltage-gated channel subfamily KQT member 5; Associates with KCNQ3 to form a potassium channel which contributes to M-type current, a slowly activating and deactivating potassium conductance which plays a critical role in determining the subthreshold electrical excitability of neurons. Therefore, it is important in the regulation of neuronal excitability. May contribute, with other pot…	0.497
AKIRIN2	SFSWAP	ENSP00000257787	ENSP00000437738	Akirin-2; Required for the innate immune response. Downstream effector of the Toll-like receptor (TLR), TNF and IL-1 beta signaling pathways leading to the production of IL-6. Forms a complex with YWHAB that acts to repress transcription of DUSP1 (By similarity); Belongs to the akirin family	Splicing factor, suppressor of white-apricot homolog; Plays a role as an alternative splicing regulator. Regulate its own expression at the level of RNA processing. Also regulates the splicing of fibronectin and CD45 genes. May act, at least in part, by interaction with other R/S-containing splicing factors. Represses the splicing of MAPT/Tau exon 10	0.568
AKIRIN2	SMARCD3	ENSP00000257787	ENSP00000262188	Akirin-2; Required for the innate immune response. Downstream effector of the Toll-like receptor (TLR), TNF and IL-1 beta signaling pathways leading to the production of IL-6. Forms a complex with YWHAB that acts to repress transcription of DUSP1 (By similarity); Belongs to the akirin family	SWI/SNF-related matrix-associated actin-dependent regulator of chromatin subfamily D member 3; Involved in transcriptional activation and repression of select genes by chromatin remodeling (alteration of DNA-nucleosome topology). Component of SWI/SNF chromatin remodeling complexes that carry out key enzymatic activities, changing chromatin structure by altering DNA-histone contacts within a nucle…	0.73
APOA1	SMARCD3	ENSP00000236850	ENSP00000262188	Apolipoprotein A-I; Participates in the reverse transport of cholesterol from tissues to the liver for excretion by promoting cholesterol efflux from tissues and by acting as a cofactor for the lecithin cholesterol acyltransferase (LCAT). As part of the SPAP complex, activates spermatozoa motility; Apolipoproteins	SWI/SNF-related matrix-associated actin-dependent regulator of chromatin subfamily D member 3; Involved in transcriptional activation and repression of select genes by chromatin remodeling (alteration of DNA-nucleosome topology). Component of SWI/SNF chromatin remodeling complexes that carry out key enzymatic activities, changing chromatin structure by altering DNA-histone contacts within a nucle…	0.9
ARNT2	CYP1A1	ENSP00000307479	ENSP00000369050	Aryl hydrocarbon receptor nuclear translocator 2; Transcription factor that plays a role in the development of the hypothalamo-pituitary axis, postnatal brain growth, and visual and renal function. Specifically recognizes the xenobiotic response element (XRE); Basic helix-loop-helix proteins	Cytochrome P450 1A1; Cytochromes P450 are a group of heme-thiolate monooxygenases. In liver microsomes, this enzyme is involved in an NADPH-dependent electron transport pathway. It oxidizes a variety of structurally unrelated compounds, including steroids, fatty acids, and xenobiotics	0.971
ATP5A1	NAPB	ENSP00000381736	ENSP00000482826	ATP synthase subunit alpha, mitochondrial; Mitochondrial membrane ATP synthase (F(1)F(0) ATP synthase or Complex V) produces ATP from ADP in the presence of a proton gradient across the membrane which is generated by electron transport complexes of the respiratory chain. F-type ATPases consist of two structural domains, F(1) - containing the extramembraneous catalytic core, and F(0) - containing …	Beta-soluble NSF attachment protein; Required for vesicular transport between the endoplasmic reticulum and the Golgi apparatus	0.472
C11orf21	TSPAN32	ENSP00000406541	ENSP00000182290	Uncharacterized protein C11orf21; Chromosome 11 open reading frame 21	Tetraspanin-32; Tetraspanin 32; Belongs to the tetraspanin (TM4SF) family	0.739
CAB39	MOB2	ENSP00000258418	ENSP00000328694	Calcium-binding protein 39; Component of a complex that binds and activates STK11/LKB1. In the complex, required to stabilize the interaction between CAB39/MO25 (CAB39/MO25alpha or CAB39L/MO25beta) and STK11/LKB1	MOB kinase activator 2; Stimulates the autophosphorylation and kinase activity of STK38 and STK38L; Belongs to the MOB1/phocein family	0.643
CACNA1H	UNC13A	ENSP00000334198	ENSP00000429562	Voltage-dependent T-type calcium channel subunit alpha-1H; Voltage-sensitive calcium channels (VSCC) mediate the entry of calcium ions into excitable cells and are also involved in a variety of calcium-dependent processes, including muscle contraction, hormone or neurotransmitter release, gene expression, cell motility, cell division and cell death. The isoform alpha-1H gives rise to T-type calci…	Protein unc-13 homolog A; Plays a role in vesicle maturation during exocytosis as a target of the diacylglycerol second messenger pathway. Involved in neurotransmitter release by acting in synaptic vesicle priming prior to vesicle fusion and participates in the activity-dependent refilling of readily releasable vesicle pool (RRP). Essential for synaptic vesicle maturation in most excitatory/gluta…	0.579
CBFB	FLI1	ENSP00000415151	ENSP00000433488	Core-binding factor subunit beta; CBF binds to the core site, 5'-PYGPYGGT-3', of a number of enhancers and promoters, including murine leukemia virus, polyomavirus enhancer, T-cell receptor enhancers, LCK, IL3 and GM- CSF promoters. CBFB enhances DNA binding by RUNX1; Belongs to the CBF-beta family	Friend leukemia integration 1 transcription factor; Sequence-specific transcriptional activator. Recognizes the DNA sequence 5'-C[CA]GGAAGT-3'; Belongs to the ETS family	0.859
CBFB	HIPK2	ENSP00000415151	ENSP00000385571	Core-binding factor subunit beta; CBF binds to the core site, 5'-PYGPYGGT-3', of a number of enhancers and promoters, including murine leukemia virus, polyomavirus enhancer, T-cell receptor enhancers, LCK, IL3 and GM- CSF promoters. CBFB enhances DNA binding by RUNX1; Belongs to the CBF-beta family	Homeodomain-interacting protein kinase 2; Serine/threonine-protein kinase involved in transcription regulation, p53/TP53-mediated cellular apoptosis and regulation of the cell cycle. Acts as a corepressor of several transcription factors, including SMAD1 and POU4F1/Brn3a and probably NK homeodomain transcription factors. Phosphorylates PDX1, ATF1, PML, p53/TP53, CREB1, CTBP1, CBX4, RUNX1, EP300, …	0.908
CBFB	SCMH1	ENSP00000415151	ENSP00000318094	Core-binding factor subunit beta; CBF binds to the core site, 5'-PYGPYGGT-3', of a number of enhancers and promoters, including murine leukemia virus, polyomavirus enhancer, T-cell receptor enhancers, LCK, IL3 and GM- CSF promoters. CBFB enhances DNA binding by RUNX1; Belongs to the CBF-beta family	Polycomb protein SCMH1; Associates with Polycomb group (PcG) multiprotein complexes; the complex class is required to maintain the transcriptionally repressive state of some genes; Belongs to the SCM family	0.6
CBFB	SMAD4	ENSP00000415151	ENSP00000341551	Core-binding factor subunit beta; CBF binds to the core site, 5'-PYGPYGGT-3', of a number of enhancers and promoters, including murine leukemia virus, polyomavirus enhancer, T-cell receptor enhancers, LCK, IL3 and GM- CSF promoters. CBFB enhances DNA binding by RUNX1; Belongs to the CBF-beta family	Mothers against decapentaplegic homolog 4; In muscle physiology, plays a central role in the balance between atrophy and hypertrophy. When recruited by MSTN, promotes atrophy response via phosphorylated SMAD2/4. MSTN decrease causes SMAD4 release and subsequent recruitment by the BMP pathway to promote hypertrophy via phosphorylated SMAD1/5/8. Acts synergistically with SMAD1 and YY1 in bone morph…	0.904
CBFB	SMARCD3	ENSP00000415151	ENSP00000262188	Core-binding factor subunit beta; CBF binds to the core site, 5'-PYGPYGGT-3', of a number of enhancers and promoters, including murine leukemia virus, polyomavirus enhancer, T-cell receptor enhancers, LCK, IL3 and GM- CSF promoters. CBFB enhances DNA binding by RUNX1; Belongs to the CBF-beta family	SWI/SNF-related matrix-associated actin-dependent regulator of chromatin subfamily D member 3; Involved in transcriptional activation and repression of select genes by chromatin remodeling (alteration of DNA-nucleosome topology). Component of SWI/SNF chromatin remodeling complexes that carry out key enzymatic activities, changing chromatin structure by altering DNA-histone contacts within a nucle…	0.603
CBFB	TWIST1	ENSP00000415151	ENSP00000242261	Core-binding factor subunit beta; CBF binds to the core site, 5'-PYGPYGGT-3', of a number of enhancers and promoters, including murine leukemia virus, polyomavirus enhancer, T-cell receptor enhancers, LCK, IL3 and GM- CSF promoters. CBFB enhances DNA binding by RUNX1; Belongs to the CBF-beta family	Twist-related protein 1; Acts as a transcriptional regulator. Inhibits myogenesis by sequestrating E proteins, inhibiting trans-activation by MEF2, and inhibiting DNA-binding by MYOD1 through physical interaction. This interaction probably involves the basic domains of both proteins. Also represses expression of proinflammatory cytokines such as TNFA and IL1B. Regulates cranial suture patterning …	0.651
CCHCR1	STX11	ENSP00000379566	ENSP00000356540	Coiled-coil alpha-helical rod protein 1; May be a regulator of keratinocyte proliferation or differentiation	Syntaxin-11; SNARE that acts to regulate protein transport between late endosomes and the trans-Golgi network; Syntaxins	0.412
CHRD	SMAD4	ENSP00000204604	ENSP00000341551	Chordin; Dorsalizing factor. Key developmental protein that dorsalizes early vertebrate embryonic tissues by binding to ventralizing TGF-beta family bone morphogenetic proteins (BMPs) and sequestering them in latent complexes (By similarity)	Mothers against decapentaplegic homolog 4; In muscle physiology, plays a central role in the balance between atrophy and hypertrophy. When recruited by MSTN, promotes atrophy response via phosphorylated SMAD2/4. MSTN decrease causes SMAD4 release and subsequent recruitment by the BMP pathway to promote hypertrophy via phosphorylated SMAD1/5/8. Acts synergistically with SMAD1 and YY1 in bone morph…	0.794
CYP1A1	ARNT2	ENSP00000369050	ENSP00000307479	Cytochrome P450 1A1; Cytochromes P450 are a group of heme-thiolate monooxygenases. In liver microsomes, this enzyme is involved in an NADPH-dependent electron transport pathway. It oxidizes a variety of structurally unrelated compounds, including steroids, fatty acids, and xenobiotics	Aryl hydrocarbon receptor nuclear translocator 2; Transcription factor that plays a role in the development of the hypothalamo-pituitary axis, postnatal brain growth, and visual and renal function. Specifically recognizes the xenobiotic response element (XRE); Basic helix-loop-helix proteins	0.971
CYP1A1	SMARCD3	ENSP00000369050	ENSP00000262188	Cytochrome P450 1A1; Cytochromes P450 are a group of heme-thiolate monooxygenases. In liver microsomes, this enzyme is involved in an NADPH-dependent electron transport pathway. It oxidizes a variety of structurally unrelated compounds, including steroids, fatty acids, and xenobiotics	SWI/SNF-related matrix-associated actin-dependent regulator of chromatin subfamily D member 3; Involved in transcriptional activation and repression of select genes by chromatin remodeling (alteration of DNA-nucleosome topology). Component of SWI/SNF chromatin remodeling complexes that carry out key enzymatic activities, changing chromatin structure by altering DNA-histone contacts within a nucle…	0.91
page 1 of 7
Network Stats
number of nodes:
131
number of edges:
61
average node degree:
0.931
avg. local clustering coefficient:
0.309
expected number of edges:
38
PPI enrichment p-value:
0.000447
your network has significantly more interactions
than expected (what does that mean?)
Functional enrichments in your network
disable highlight explain columns
Biological Process (Gene Ontology)
GO-term
description
count in network
strength
false discovery rate
GO:0007156
homophilic cell adhesion via plasma membrane adhesion molecules
12 of 164
1.04
3.93e-05
GO:0001505
regulation of neurotransmitter levels
10 of 231
0.81
0.0288
GO:0007399
nervous system development
34 of 2371
0.33
0.0451
GO:0007275
multicellular organism development
57 of 5023
0.23
0.0335
Molecular Function (Gene Ontology)
GO-term
description
count in network
strength
false discovery rate
GO:0005509
calcium ion binding
18 of 703
0.58
0.0073
Reference publications (PubMed)
publication
(year) title
count in network
strength
false discovery rate
PMID:25179445
(2014) Expansion of stochastic expression repertoire by tandem duplication in mouse Protocadherin-Alfa cluster.
9 of 25
1.73
3.12e-06
local network cluster (STRING)
cluster
description
count in network
strength
false discovery rate
CL:35626
Cadherin, C-terminal catenin-binding domain, and ATPase PAAT-like
7 of 12
1.94
2.82e-05
CL:35625
Cadherin-like, and ATPase PAAT-like
8 of 19
1.8
1.5e-05
CL:35624
Cadherin-like, and ATPase PAAT-like
9 of 25
1.73
4.29e-06
Annotated Keywords (UniProt)
keyword
description
count in network
strength
false discovery rate
KW-0130
Cell adhesion
12 of 474
0.58
0.0458
KW-0106
Calcium
18 of 875
0.49
0.0242
Protein Domains (Pfam)
domain
description
count in network
strength
false discovery rate
PF15974
Cadherin C-terminal cytoplasmic tail, catenin-binding region
11 of 37
1.65
1.88e-10
PF08266
Cadherin-like
11 of 63
1.42
1.5e-08
PF00028
Cadherin domain
12 of 113
1.2
1.94e-07
Protein Domains and Features (InterPro)
domain
description
count in network
strength
false discovery rate
IPR031904
Cadherin, C-terminal catenin-binding domain
11 of 37
1.65
3.95e-10
IPR013164
Cadherin, N-terminal
11 of 63
1.42
3.15e-08
IPR002126
Cadherin-like
12 of 113
1.2
4.09e-07
IPR015919
Cadherin-like superfamily
12 of 115
1.19
4.09e-07
IPR020894
Cadherin conserved site
11 of 108
1.18
2.47e-06
Protein Domains (SMART)
domain
description
count in network
strength
false discovery rate
SM00112
Cadherin repeats.
12 of 111
1.21
4.37e-08
Statistical background
For the above enrichment analysis,
the following statistical background
is assumed:
Add Background Update
Save / Export
Biological Process (Gene Ontology)
download
4 GO-terms significantly enriched; file-format: tab-delimited
Molecular Function (Gene Ontology)
download
one single GO-term is enriched; file-format: tab-delimited
Reference publications (PubMed)
download
one single publication is enriched; file-format: tab-delimited
local network cluster (STRING)
download
3 clusters significantly enriched; file-format: tab-delimited
Annotated Keywords (UniProt)
download
2 keywords significantly enriched; file-format: tab-delimited
Protein Domains (Pfam)
download
3 domains significantly enriched; file-format: tab-delimited
Protein Domains and Features (InterPro)
download
5 domains significantly enriched; file-format: tab-delimited
Protein Domains (SMART)
download
one single domain is enriched; file-format: tab-delimited
there were no significant pathway enrichments observed in the following categories:
Cellular Component (Gene Ontology), KEGG Pathways, Reactome Pathways, WikiPathways, Disease-gene associations (DISEASES), Tissue expression (TISSUES), Subcellular localization (COMPARTMENTS).
Clustering method
network clustering:
no clustering
( network is shown as it is )
kmeans clustering
( network is clustered to a specified number of clusters )
number of clusters:
MCL clustering
( network is clustered to a specified "MCL inflation parameter" )
inflation parameter:
Apply
Server load: low (4%) [HD]
Permalink
© STRING Consortium 2021
SIB - Swiss Institute of Bioinformatics
CPR - Novo Nordisk Foundation Center Protein Research
EMBL - European Molecular Biology Laboratory
Credits
Funding
Datasources
Partners
Software
Access
Versions
APIs
Licensing
Usage
Info
Scores
Use scenarios
FAQs
Cookies/Privacy
About
Content
References
Contributors
Statistics
STRING is part of the ELIXIR infrastructure: it is one of ELIXIR's Core Data Resources. Learn more >
