# Supplementary material for: Multi-Omics Interpretation of Anti-Aging Mechanisms for ω-3 Fatty Acids
Source: Genes (Basel). 2021 Oct 24;12(11):1691. doi: 10.3390/genes12111691 (PMC8625527; doi:10.3390/genes12111691)
Supplement: Supplementary file 1 [file genes-12-01691-s001.zip › Table S3 Differentially expressed genes in transcriptome analysis using GEO2R.xlsx]

## Sheet: Sheet1
ID	adj.P.Val	P.Value	t	B	logFC	Gene.symbol	Gene.title
ILMN_1796417	0.000138	5.81e-09	-15.1883	10.0253	-1.29224	ASNS	asparagine synthetase (glutamine-hydrolyzing)
ILMN_2129572	0.000248	2.09e-08	13.5085	9.09771	1.33974	F3	coagulation factor III, tissue factor
ILMN_2328986	0.00043	5.7e-08	-12.3112	8.32628	-1.30145	SREBF1	sterol regulatory element binding transcription factor 1
ILMN_1663035	0.00043	7.24e-08	-12.04	8.13702	-1.24604	SREBF1	sterol regulatory element binding transcription factor 1
ILMN_1692938	0.000688	1.45e-07	-11.2814	7.576	-0.621009	PSAT1	phosphoserine aminotransferase 1
ILMN_2398107	0.000923	2.33e-07	-10.7848	7.18187	-1.25124	ASNS	asparagine synthetase (glutamine-hydrolyzing)
ILMN_1707727	0.001157	3.55e-07	10.362	6.8282	5.27168	ANGPTL4	angiopoietin like 4
ILMN_3251691	0.001157	4.07e-07	10.2269	6.71155	0.62584	POLR3G	RNA polymerase III subunit G
ILMN_1806023	0.001157	4.39e-07	10.1543	6.64813	0.662506	JUN	Jun proto-oncogene, AP-1 transcription factor subunit
ILMN_1656111	0.00148	6.55e-07	-9.76924	6.30256	-1.15907	MYLIP	myosin regulatory light chain interacting protein
ILMN_1803988	0.00148	6.86e-07	9.72639	6.26314	0.724351	MCL1	BCL2 family apoptosis regulator
ILMN_1789991	0.001503	7.6e-07	9.63043	6.17415	0.943627	2021-03-04	membrane associated ring-CH-type finger 4
ILMN_3277905	0.001592	8.72e-07	-9.50265	6.0541	-1.52735
ILMN_1702140	0.002252	1.36e-06	-9.1007	5.66456	-0.896967	RACGAP1	Rac GTPase activating protein 1
ILMN_1713875	0.002252	1.42e-06	9.05867	5.62276	0.450714	NME1	NME/NM23 nucleoside diphosphate kinase 1
ILMN_1770719	0.002617	1.95e-06	8.78197	5.34236	0.563347	CLUH	clustered mitochondria homolog
ILMN_1658619	0.002617	2.01e-06	8.75675	5.31634	0.538984	WWC1	WW and C2 domain containing 1
ILMN_1655068	0.002617	2.03e-06	8.74629	5.30553	0.500919	TOM1L2	target of myb1 like 2 membrane trafficking protein
ILMN_1760727	0.002617	2.09e-06	-8.71974	5.27803	-0.531649	ANG	angiogenin
ILMN_3308138	0.002796	2.5e-06	-8.5671	5.11823	-1.06668	RNU4-2	RNA, U4 small nuclear 2
ILMN_1745826	0.002796	2.67e-06	-8.51341	5.06133	-0.760527
ILMN_1704537	0.002796	2.68e-06	-8.50857	5.05619	-0.653526	PHGDH	phosphoglycerate dehydrogenase
ILMN_2195821	0.002796	2.71e-06	-8.49974	5.04679	-0.990796	CREBRF	CREB3 regulatory factor
ILMN_2340259	0.002798	2.87e-06	-8.4497	4.99336	-0.51554	PDE4B	phosphodiesterase 4B
ILMN_2353202	0.002798	2.95e-06	8.42874	4.97088	0.653254	PTK7	protein tyrosine kinase 7 (inactive)
ILMN_1689329	0.003121	3.42e-06	-8.30441	4.8364	-0.705761	SCD	stearoyl-CoA desaturase
ILMN_2053281	0.003826	4.53e-06	8.0725	4.58022	0.665966	L3HYPDH	trans-L-3-hydroxyproline dehydratase
ILMN_1891067	0.003826	4.61e-06	8.05835	4.56436	0.922261	KCNH1	potassium voltage-gated channel subfamily H member 1
ILMN_2119297	0.003826	4.67e-06	8.04689	4.5515	1.35588	SAMD4A	sterile alpha motif domain containing 4A
ILMN_2363634	0.004039	5.1e-06	-7.97543	4.47089	-0.692892	ADHFE1	alcohol dehydrogenase, iron containing 1
ILMN_1651496	0.004211	5.5e-06	-7.9152	4.40242	-0.511419	HIST1H2BD	histone cluster 1, H2bd
ILMN_1776788	0.004274	6.05e-06	-7.83918	4.3153	-0.878838	CREBRF	CREB3 regulatory factor
ILMN_3239574	0.004274	6.09e-06	-7.83276	4.30791	-0.919873	SNORD3A	small nucleolar RNA, C/D box 3A
ILMN_2404063	0.004274	6.24e-06	-7.81369	4.28593	-0.78465	APP	amyloid beta precursor protein
ILMN_3194638	0.004274	6.3e-06	7.8062	4.27727	0.554306	EVA1A	eva-1 homolog A, regulator of programmed cell death
ILMN_2371053	0.004283	6.5e-06	-7.78163	4.24883	-0.511163	EFNA1	ephrin A1
ILMN_1662658	0.004283	6.96e-06	7.72753	4.18594	0.368534	PUS1	pseudouridylate synthase 1
ILMN_3234762	0.004283	7.17e-06	-7.70383	4.15825	-0.824896	RNA5S9	RNA, 5S ribosomal 9
ILMN_1720158	0.004283	7.18e-06	7.70247	4.15666	0.508413	ETS2	ETS proto-oncogene 2, transcription factor
ILMN_2211065	0.004283	7.22e-06	-7.6988	4.15237	-0.412614	TMEM91	transmembrane protein 91
ILMN_1727466	0.004437	7.91e-06	-7.62612	4.06694	-0.60043	KCNMB4	potassium calcium-activated channel subfamily M regulatory beta subunit 4
ILMN_2395139	0.004437	8.09e-06	7.60877	4.04644	0.612439	SERPINB7	serpin family B member 7
ILMN_1685679	0.004437	8.11e-06	-7.60736	4.04478	-0.871044	RNF146	ring finger protein 146
ILMN_1700202	0.004437	8.27e-06	-7.59143	4.02591	-0.544994	TMEM135	transmembrane protein 135
ILMN_1784948	0.004437	8.81e-06	7.54248	3.96773	0.73754	SPOCD1	SPOC domain containing 1
ILMN_1702858	0.004437	9.03e-06	-7.52311	3.94461	-0.53357	ADHFE1	alcohol dehydrogenase, iron containing 1
ILMN_1744381	0.004437	9.54e-06	7.481	3.89417	0.91516	SERPINE1	serpin family E member 1
ILMN_2111187	0.004437	9.63e-06	-7.47336	3.88499	-0.459027	ELOVL6	ELOVL fatty acid elongase 6
ILMN_1769245	0.004437	9.64e-06	7.47257	3.88404	0.662643	GLIPR1	GLI pathogenesis related 1
ILMN_1754126	0.004437	9.78e-06	7.46187	3.87117	1.08814	SH2D5	SH2 domain containing 5
ILMN_1763207	0.004437	9.98e-06	7.44568	3.85167	0.616261	BATF3	basic leucine zipper ATF-like transcription factor 3
ILMN_1713995	0.004437	1e-05	-7.44079	3.84577	-0.650871	SCNN1A	sodium channel epithelial 1 alpha subunit
ILMN_1695687	0.004437	1.03e-05	-7.4224	3.82356	-1.03785	SALL4	spalt like transcription factor 4
ILMN_1785852	0.004437	1.05e-05	7.40738	3.80539	0.464471	NABP1	nucleic acid binding protein 1
ILMN_1748124	0.004437	1.05e-05	-7.4047	3.80214	-0.753916	TSC22D3	TSC22 domain family member 3
ILMN_2371055	0.004437	1.06e-05	-7.39671	3.79245	-0.447626	EFNA1	ephrin A1
ILMN_1760649	0.004437	1.07e-05	-7.39588	3.79145	-0.714314	PCK2	phosphoenolpyruvate carboxykinase 2, mitochondrial
ILMN_1771841	0.004485	1.1e-05	7.37434	3.76528	0.905276	FOSL1	FOS like 1, AP-1 transcription factor subunit
ILMN_1704055	0.004796	1.2e-05	7.30412	3.67956	0.525797	NOP16	NOP16 nucleolar protein
ILMN_3248773	0.004796	1.21e-05	7.29738	3.67129	0.434823	SNHG15	small nucleolar RNA host gene 15
ILMN_1762622	0.00495	1.27e-05	-7.26075	3.62624	-1.13979	FAM111B	family with sequence similarity 111 member B
ILMN_1704472	0.005211	1.37e-05	-7.20711	3.55994	-0.932356	EID2	EP300 interacting inhibitor of differentiation 2
ILMN_1661264	0.005211	1.38e-05	-7.1976	3.54814	-0.413967	SHMT2	serine hydroxymethyltransferase 2
ILMN_2188264	0.005279	1.43e-05	7.17154	3.51574	0.736171	CYR61	cysteine rich angiogenic inducer 61
ILMN_2160764	0.005279	1.45e-05	-7.16438	3.50683	-0.510637	HBP1	HMG-box transcription factor 1
ILMN_1776213	0.005323	1.48e-05	7.14669	3.48476	0.651315	RGMB	repulsive guidance molecule family member b
ILMN_1790881	0.005664	1.6e-05	-7.08898	3.41245	-0.512004	HNMT	histamine N-methyltransferase
ILMN_3237209	0.005817	1.67e-05	7.05813	3.37358	0.522285
ILMN_2280707	0.005953	1.76e-05	7.01787	3.32267	1.92978	SMOX	spermine oxidase
ILMN_2324561	0.005953	1.8e-05	7.00044	3.30054	0.487497	SLC7A6	solute carrier family 7 member 6
ILMN_1798659	0.005953	1.81e-05	-6.99553	3.2943	-0.404362	CCDC28A	coiled-coil domain containing 28A
ILMN_1676241	0.005953	1.82e-05	-6.99322	3.29137	-0.956608
ILMN_3268880	0.005953	1.83e-05	-6.9885	3.28536	-1.33818	OLMALINC	oligodendrocyte maturation-associated long intergenic non-coding RNA
ILMN_1804929	0.00607	1.89e-05	6.96406	3.25422	0.55641	OXTR	oxytocin receptor
ILMN_1763663	0.006471	2.04e-05	6.90721	3.18146	0.701656
ILMN_2404065	0.006532	2.11e-05	-6.88553	3.15359	-0.933759	APP	amyloid beta precursor protein
ILMN_1671791	0.006532	2.12e-05	-6.8811	3.14788	-0.644219	PCK2	phosphoenolpyruvate carboxykinase 2, mitochondrial
ILMN_1802096	0.006849	2.25e-05	-6.83706	3.09101	-0.8352	ABTB1	ankyrin repeat and BTB domain containing 1
ILMN_1695354	0.006872	2.29e-05	-6.82536	3.07585	-1.06034	BMF	Bcl2 modifying factor
ILMN_1723486	0.007058	2.38e-05	6.79684	3.0388	0.809931	HK2	hexokinase 2
ILMN_1676336	0.007104	2.42e-05	6.78307	3.02088	0.638676	NCEH1	neutral cholesterol ester hydrolase 1
ILMN_1657708	0.007256	2.51e-05	6.75892	2.98937	1.91191	MGLL	monoglyceride lipase
ILMN_1796245	0.007343	2.58e-05	-6.73676	2.96039	-0.338383	DNASE2	deoxyribonuclease 2, lysosomal
ILMN_1717934	0.007343	2.6e-05	-6.73174	2.95381	-0.423111	SYT11	synaptotagmin 11
ILMN_1735461	0.007343	2.63e-05	6.72437	2.94414	0.422733	DDX21	DEAD-box helicase 21
ILMN_1796210	0.007472	2.71e-05	6.7034	2.91661	0.365147	PPRC1	peroxisome proliferator-activated receptor gamma, coactivator-related 1
ILMN_1788254	0.007497	2.75e-05	6.69269	2.90251	0.602925
ILMN_1749213	0.007649	2.85e-05	6.66557	2.86676	0.385042	SDF2L1	stromal cell derived factor 2 like 1
ILMN_2054607	0.007649	2.87e-05	-6.66194	2.86196	-0.446802	CYP4V2	cytochrome P450 family 4 subfamily V member 2
ILMN_1774823	0.007664	2.91e-05	6.65253	2.84952	0.477179	RPL34	ribosomal protein L34
ILMN_1703852	0.007724	2.96e-05	6.6382	2.83055	0.51867	EFNB2	ephrin B2
ILMN_1748836	0.007724	3e-05	-6.62925	2.81868	-0.900748	FUZ	fuzzy planar cell polarity protein
ILMN_1767658	0.007724	3.05e-05	6.61878	2.80479	0.467007	RRS1	ribosome biogenesis regulator homolog
ILMN_1758658	0.007724	3.07e-05	6.61392	2.79834	0.417	FADD	Fas associated via death domain
ILMN_1658835	0.007724	3.09e-05	6.60842	2.79102	0.571535	CAV2	caveolin 2
ILMN_2105919	0.007736	3.13e-05	6.59979	2.77954	0.430283	FGF2	fibroblast growth factor 2
ILMN_2229877	0.007746	3.19e-05	-6.58598	2.76116	-0.936982	PCDH18	protocadherin 18
ILMN_1772959	0.007746	3.2e-05	-6.5842	2.75878	-0.426639	PDCD7	programmed cell death 7
ILMN_1750051	0.007765	3.24e-05	6.57523	2.74683	0.412764	AMER1	APC membrane recruitment protein 1
ILMN_3275275	0.007864	3.31e-05	-6.55911	2.72529	-1.06323
ILMN_3300663	0.008037	3.46e-05	-6.52764	2.68313	-0.425571
ILMN_1670134	0.008037	3.47e-05	-6.52594	2.68086	-0.364276	FADS1	fatty acid desaturase 1
ILMN_1697559	0.008037	3.49e-05	-6.52274	2.67657	-0.470875	G6PD	glucose-6-phosphate dehydrogenase
ILMN_1679133	0.008056	3.53e-05	-6.51426	2.66517	-0.528194	SERPINB1	serpin family B member 1
ILMN_1786444	0.00834	3.69e-05	-6.48312	2.62324	-0.727993	LPL	lipoprotein lipase
ILMN_1671260	0.008399	3.75e-05	-6.47142	2.60746	-0.771215	WLS	wntless Wnt ligand secretion mediator
ILMN_1713156	0.008465	3.81e-05	-6.45937	2.59117	-0.945233	MSL3	male-specific lethal 3 homolog (Drosophila)
ILMN_1652940	0.008683	3.95e-05	-6.43499	2.55817	-0.713975	TUBA3FP	tubulin alpha 3f pseudogene
ILMN_1693401	0.008724	4.01e-05	-6.4252	2.54487	-2.10898	KLHL28	kelch like family member 28
ILMN_2061446	0.008742	4.07e-05	6.4141	2.5298	0.459359	NCEH1	neutral cholesterol ester hydrolase 1
ILMN_1761463	0.008742	4.09e-05	6.41103	2.52563	0.466771	EFHD2	EF-hand domain family member D2
ILMN_1710523	0.008777	4.14e-05	6.40198	2.51331	0.802663	ATP8B1	ATPase phospholipid transporting 8B1
ILMN_1746465	0.008898	4.24e-05	6.38599	2.49153	0.559936	FJX1	four jointed box 1
ILMN_1792681	0.008898	4.27e-05	6.38004	2.4834	0.454292	CCDC86	coiled-coil domain containing 86
ILMN_1732143	0.009013	4.38e-05	-6.36271	2.45974	-1.17365
ILMN_1663873	0.009013	4.4e-05	6.35898	2.45464	2.34251	MMP13	matrix metallopeptidase 13
ILMN_1771593	0.009125	4.5e-05	-6.34443	2.43472	-0.344908	RRM1	ribonucleotide reductase catalytic subunit M1
ILMN_3241034	0.009242	4.59e-05	-6.32965	2.41445	-1.16017	SNORD3C	small nucleolar RNA, C/D box 3C
ILMN_1685415	0.009599	4.87e-05	-6.28946	2.35916	-0.451298	HBP1	HMG-box transcription factor 1
ILMN_2411190	0.009599	4.88e-05	-6.28765	2.35667	-0.345636	SMC2	structural maintenance of chromosomes 2
ILMN_1776602	0.009599	4.94e-05	-6.27886	2.34454	-0.592927	RNASE4	ribonuclease A family member 4
ILMN_2285802	0.009599	4.96e-05	6.27639	2.34113	0.426736	SEC14L1	SEC14 like lipid binding 1
ILMN_1719236	0.009599	5.07e-05	6.2617	2.32083	0.79147	CDH5	cadherin 5
ILMN_1806533	0.009599	5.1e-05	-6.25681	2.31407	-0.381301	PDE7B	phosphodiesterase 7B
ILMN_3242315	0.009599	5.14e-05	-6.2518	2.30713	-0.997434	SNORD3D	small nucleolar RNA, C/D box 3D
ILMN_1778755	0.009599	5.15e-05	-6.25081	2.30576	-0.607873	TRIL	TLR4 interactor with leucine rich repeats
ILMN_1686989	0.009599	5.15e-05	-6.2502	2.30492	-0.790277	INSIG1	insulin induced gene 1
ILMN_1656293	0.009599	5.19e-05	6.24559	2.29854	0.342044	GOSR2	golgi SNAP receptor complex member 2
ILMN_2131392	0.009599	5.22e-05	-6.24179	2.29327	-0.407543	WDR70	WD repeat domain 70
ILMN_1730995	0.009708	5.32e-05	-6.22874	2.27517	-0.492928	AFAP1L2	actin filament associated protein 1 like 2
ILMN_2378868	0.009925	5.48e-05	-6.20824	2.24667	-0.415503	SRSF5	serine and arginine rich splicing factor 5
ILMN_1743103	0.010085	5.61e-05	-6.19203	2.22411	-0.43944	SH3PXD2A	SH3 and PX domains 2A
ILMN_2176502	0.010178	5.72e-05	-6.17894	2.20583	-0.780991	UNC5B	unc-5 netrin receptor B
ILMN_1689200	0.010178	5.82e-05	-6.16637	2.18827	-0.466479	DHDH	dihydrodiol dehydrogenase
ILMN_1696254	0.010178	5.85e-05	-6.16292	2.18345	-0.415019	CYB5D2	cytochrome b5 domain containing 2
ILMN_2060115	0.010178	5.85e-05	-6.16292	2.18345	-0.601318	SORL1	sortilin related receptor 1
ILMN_1827283	0.010178	5.88e-05	-6.15902	2.17801	-0.670985
ILMN_1725534	0.010178	5.92e-05	6.15459	2.1718	0.268305	ACTN4	actinin alpha 4
ILMN_1691341	0.010178	5.97e-05	6.14946	2.16462	0.74826	IL7R	interleukin 7 receptor
ILMN_1785284	0.010178	6e-05	-6.14554	2.15913	-1.03761	ALDH6A1	aldehyde dehydrogenase 6 family member A1
ILMN_1683065	0.010261	6.09e-05	-6.13514	2.14455	-0.381195	COA5	cytochrome c oxidase assembly factor 5
ILMN_2146566	0.010546	6.31e-05	-6.11165	2.11154	-0.711693	CLASRP	CLK4 associating serine/arginine rich protein
ILMN_1809456	0.010596	6.45e-05	-6.09609	2.08965	-0.746214	CNTFR	ciliary neurotrophic factor receptor
ILMN_1657451	0.010596	6.47e-05	-6.09442	2.08729	-0.696994	SRPK2	SRSF protein kinase 2
ILMN_1761247	0.010596	6.51e-05	-6.08972	2.08067	-0.438828	PIR	pirin
ILMN_2378100	0.010596	6.52e-05	6.08957	2.08045	0.48558	FBXL5	F-box and leucine rich repeat protein 5
ILMN_2397024	0.010627	6.58e-05	-6.08295	2.07111	-0.339608	SPOP	speckle type BTB/POZ protein
ILMN_1682015	0.010832	6.79e-05	6.06135	2.0406	0.578124	GAL	galanin and GMAP prepropeptide
ILMN_1700268	0.010832	6.8e-05	-6.06086	2.03992	-0.433382	QPRT	quinolinate phosphoribosyltransferase
ILMN_1701613	0.011174	7.06e-05	-6.03531	2.00372	-0.462853	RARRES3	retinoic acid receptor responder 3
ILMN_2121408	0.011509	7.36e-05	6.0071	1.96364	0.502469	HBEGF	heparin binding EGF like growth factor
ILMN_2367469	0.011509	7.37e-05	-6.00641	1.96265	-0.543553
ILMN_2191803	0.011607	7.5e-05	5.99409	1.94511	0.66154	MYPN	myopalladin
ILMN_2401155	0.011607	7.53e-05	-5.99193	1.94203	-0.373621	PUM1	pumilio RNA binding family member 1
ILMN_2237746	0.01187	7.78e-05	-5.96973	1.91035	-1.49538	ING3	inhibitor of growth family member 3
ILMN_1693352	0.01187	7.8e-05	5.96818	1.90813	0.322934	MRPL20	mitochondrial ribosomal protein L20
ILMN_1858624	0.012443	8.24e-05	5.93121	1.8552	0.964045
ILMN_3241021	0.012443	8.28e-05	5.92809	1.85071	0.757125	RNY4	RNA, Ro-associated Y4
ILMN_1678707	0.012755	8.54e-05	-5.90733	1.82088	-0.584991	TAF15	TATA-box binding protein associated factor 15
ILMN_1671365	0.012823	8.64e-05	-5.89956	1.8097	-0.532282	PRODH	proline dehydrogenase 1
ILMN_3263329	0.01291	8.75e-05	5.89092	1.79725	0.606022	GAR1	GAR1 ribonucleoprotein
ILMN_1708110	0.012929	8.82e-05	-5.8858	1.78987	-0.641226	TMEM144	transmembrane protein 144
ILMN_1741392	0.013025	9.05e-05	5.8691	1.76576	0.614878	SLC25A20	solute carrier family 25 member 20
ILMN_2143822	0.013025	9.07e-05	-5.86717	1.76298	-0.468818	ZNF148	zinc finger protein 148
ILMN_1730773	0.013025	9.11e-05	5.86463	1.7593	0.45313	SNORA70	small nucleolar RNA, H/ACA box 70
ILMN_1654398	0.013025	9.11e-05	-5.86462	1.75929	-0.376569	RGL1	ral guanine nucleotide dissociation stimulator like 1
ILMN_1704305	0.013128	9.23e-05	5.85544	1.74601	0.353947	NIP7	NIP7, nucleolar pre-rRNA processing protein
ILMN_1761968	0.013308	9.42e-05	5.8424	1.72713	0.385504	PPP1R14A	protein phosphatase 1 regulatory inhibitor subunit 14A
ILMN_1680692	0.013421	9.55e-05	-5.83287	1.71332	-0.968091	NUCKS1	nuclear casein kinase and cyclin dependent kinase substrate 1
ILMN_1766054	0.013473	9.67e-05	-5.82492	1.70178	-0.962711	ABCA1	ATP binding cassette subfamily A member 1
ILMN_2074860	0.013473	9.7e-05	-5.82252	1.69829	-1.00494	RN7SK	RNA, 7SK small nuclear
ILMN_1766914	0.013677	9.91e-05	-5.80872	1.67823	-0.789305	MFAP4	microfibrillar associated protein 4
ILMN_2383306	0.013701	0.0001	5.80279	1.66961	0.693489	GPATCH4	G-patch domain containing 4
ILMN_1663751	0.013701	0.0001	5.7999	1.66541	0.355068
ILMN_1728380	0.013831	0.000102	-5.78987	1.65079	-0.33528	PHOSPHO2	phosphatase, orphan 2
ILMN_2356111	0.013853	0.000103	-5.78437	1.64279	-0.314118	SLC41A3	solute carrier family 41 member 3
ILMN_1712583	0.013853	0.000103	-5.78133	1.63834	-0.796746	METRN	meteorin, glial cell differentiation regulator
ILMN_1772824	0.013972	0.000105	5.76962	1.62125	0.474055	WNT5B	Wnt family member 5B
ILMN_2158003	0.013972	0.000106	-5.76646	1.61664	-0.686863	KIAA1683	KIAA1683
ILMN_2360705	0.013972	0.000106	-5.76256	1.61095	-0.412108	ACSL3	acyl-CoA synthetase long-chain family member 3
ILMN_1809417	0.013972	0.000108	5.75318	1.59722	0.577127	LRFN4	leucine rich repeat and fibronectin type III domain containing 4
ILMN_1678922	0.013972	0.000108	5.75172	1.59508	0.346873	HERC4	HECT and RLD domain containing E3 ubiquitin protein ligase 4
ILMN_2309534	0.013972	0.000108	-5.75114	1.59424	-0.621095	RDM1	RAD52 motif containing 1
ILMN_2371169	0.013972	0.000108	5.75015	1.59279	0.484171	ZYX	zyxin
ILMN_3247723	0.014111	0.00011	5.739	1.57646	0.518633	NOP16	NOP16 nucleolar protein
ILMN_1657361	0.014111	0.000111	-5.73653	1.57284	-0.409253	CBX7	chromobox 7
ILMN_1755990	0.014438	0.000114	-5.71654	1.54351	-0.763142	ATP6AP1L	ATPase H+ transporting accessory protein 1 like
ILMN_2320250	0.014438	0.000115	5.71215	1.53706	0.344796	NOL6	nucleolar protein 6
ILMN_1696485	0.014438	0.000115	5.70904	1.53249	0.380642	HNRNPAB	heterogeneous nuclear ribonucleoprotein A/B
ILMN_3271098	0.014438	0.000116	5.70753	1.53027	0.53948	EVA1A	eva-1 homolog A, regulator of programmed cell death
ILMN_1673370	0.014459	0.000117	5.70009	1.51933	0.63114	FBXL5	F-box and leucine rich repeat protein 5
ILMN_1688480	0.014459	0.000117	5.69971	1.51877	0.94193	CCND1	cyclin D1
ILMN_2124352	0.01446	0.000118	5.69447	1.51106	0.342847	DCUN1D5	defective in cullin neddylation 1 domain containing 5
ILMN_2110252	0.01446	0.000118	5.69292	1.50877	0.314666	NPM3	nucleophosmin/nucleoplasmin 3
ILMN_2186061	0.014603	0.00012	5.68311	1.49432	0.416879	PFKFB3	6-phosphofructo-2-kinase/fructose-2,6-biphosphatase 3
ILMN_1729749	0.014607	0.000121	-5.67674	1.48492	-0.406656	HERC5	HECT and RLD domain containing E3 ubiquitin protein ligase 5
ILMN_1691418	0.014607	0.000121	-5.67624	1.48419	-0.411925
ILMN_1693242	0.014663	0.000122	5.67045	1.47564	0.52829	ZNF296	zinc finger protein 296
ILMN_3241957	0.01473	0.000123	5.66416	1.46635	0.747846
ILMN_1709101	0.014837	0.000125	5.65616	1.45453	0.384645
ILMN_1667050	0.01498	0.000127	5.64668	1.44051	0.635781	PRPS1	phosphoribosyl pyrophosphate synthetase 1
ILMN_1804396	0.015265	0.00013	-5.63119	1.41757	-0.519149	IRF2BPL	interferon regulatory factor 2 binding protein like
ILMN_1724897	0.015362	0.000131	-5.62347	1.40611	-0.351872	C14orf93	chromosome 14 open reading frame 93
ILMN_1671554	0.015362	0.000132	-5.62064	1.40192	-0.3904	LPIN1	lipin 1
ILMN_1790689	0.015473	0.000134	5.60985	1.38589	0.505598	CRISPLD2	cysteine rich secretory protein LCCL domain containing 2
ILMN_1789733	0.015473	0.000135	-5.60607	1.38027	-0.347473	CLIP3	CAP-Gly domain containing linker protein 3
ILMN_1803775	0.015473	0.000137	5.59615	1.36552	0.399915	HSPE1	heat shock protein family E (Hsp10) member 1
ILMN_3247681	0.015473	0.000137	-5.59574	1.36493	-0.35005	C2orf68	chromosome 2 open reading frame 68
ILMN_1772910	0.015473	0.000138	-5.59407	1.36243	-0.486808	GAS1	growth arrest specific 1
ILMN_1796749	0.015473	0.000138	5.59332	1.36131	0.636372	KIF1C	kinesin family member 1C
ILMN_1677385	0.015473	0.000139	-5.58873	1.35448	-0.433727	SMIM19	small integral membrane protein 19
ILMN_2352934	0.015473	0.000139	5.58685	1.35169	0.824253	ASPH	aspartate beta-hydroxylase
ILMN_1674908	0.015473	0.000139	-5.58671	1.35147	-0.394254	HOXB5	homeobox B5
ILMN_1682818	0.015473	0.000139	-5.58491	1.3488	-0.396699
ILMN_3245678	0.015919	0.000145	-5.55987	1.31145	-0.476321	RNU1-1	RNA, U1 small nuclear 1
ILMN_1690921	0.015919	0.000146	-5.55592	1.30555	-0.285749	STAT2	signal transducer and activator of transcription 2
ILMN_2410523	0.015919	0.000146	-5.55529	1.30461	-0.75974	DDR2	discoidin domain receptor tyrosine kinase 2
ILMN_1684210	0.015919	0.000147	-5.54904	1.29526	-0.424915	NIPAL3	NIPA like domain containing 3
ILMN_1735220	0.015919	0.000148	5.54845	1.29438	0.605258	CAV2	caveolin 2
ILMN_1701461	0.015919	0.000148	5.54782	1.29343	0.535208	TIMP3	TIMP metallopeptidase inhibitor 3
ILMN_2335718	0.015919	0.000148	5.5457	1.29027	0.334716	HNRNPAB	heterogeneous nuclear ribonucleoprotein A/B
ILMN_1735347	0.01594	0.00015	-5.53577	1.27541	-0.425289	MCEE	methylmalonyl-CoA epimerase
ILMN_1749892	0.01594	0.00015	5.53577	1.2754	0.414765	EGLN1	egl-9 family hypoxia inducible factor 1
ILMN_2113535	0.01594	0.00015	-5.53573	1.27534	-0.551646	PCYOX1	prenylcysteine oxidase 1
ILMN_1738558	0.01594	0.000151	5.53328	1.27168	0.407292	RGS20	regulator of G-protein signaling 20
ILMN_1691717	0.01617	0.000154	5.52121	1.25359	0.342897	RHBDF2	rhomboid 5 homolog 2
ILMN_1693334	0.016462	0.000157	-5.50683	1.232	-0.455469	P4HA1	prolyl 4-hydroxylase subunit alpha 1
ILMN_3236367	0.016744	0.000161	5.49232	1.2102	0.706683	IFFO2	intermediate filament family orphan 2
ILMN_3180409	0.016744	0.000162	-5.49027	1.20711	-0.578798
ILMN_1732404	0.016887	0.000164	-5.48131	1.19362	-1.0197	C2orf15	chromosome 2 open reading frame 15
ILMN_1743583	0.016887	0.000165	-5.47601	1.18564	-0.392311	MADD	MAP kinase activating death domain
ILMN_1761996	0.016887	0.000165	-5.47493	1.184	-0.492919	SRSF5	serine and arginine rich splicing factor 5
ILMN_1769409	0.016887	0.000166	-5.47371	1.18217	-0.292287	TMEM261	transmembrane protein 261
ILMN_2184640	0.017034	0.000169	5.46294	1.16593	0.331447	NOLC1	nucleolar and coiled-body phosphoprotein 1
ILMN_1742461	0.017034	0.000169	5.46252	1.1653	0.415986	UAP1	UDP-N-acetylglucosamine pyrophosphorylase 1
ILMN_1746819	0.017034	0.000169	-5.4594	1.16059	-0.448715	C5	complement component 5
ILMN_2337655	0.017034	0.000171	-5.4541	1.15259	-0.441321	WARS	tryptophanyl-tRNA synthetase
ILMN_1689353	0.017034	0.000171	5.45392	1.15232	0.729673	APLN	apelin
ILMN_1756920	0.017034	0.000171	5.45186	1.14919	0.448174	ADAM15	ADAM metallopeptidase domain 15
ILMN_1795495	0.017035	0.000173	-5.44684	1.14161	-0.318952	ERCC5	ERCC excision repair 5, endonuclease
ILMN_1776352	0.017035	0.000173	-5.44649	1.14109	-0.304158	BLOC1S5	biogenesis of lysosomal organelles complex 1 subunit 5
ILMN_2070349	0.017056	0.000174	5.44303	1.13585	0.402308	POLR3G	RNA polymerase III subunit G
ILMN_1678004	0.017157	0.000176	-5.43664	1.12619	-0.322958	TMEM41B	transmembrane protein 41B
ILMN_3310351	0.017302	0.000178	-5.42861	1.11404	-0.37857
ILMN_1666269	0.017372	0.000179	-5.42342	1.10618	-0.593255	CTSZ	cathepsin Z
ILMN_1723962	0.017409	0.000181	-5.41863	1.09891	-0.518498	LXN	latexin
ILMN_1699226	0.017409	0.000182	5.41443	1.09255	0.309081	UBR4	ubiquitin protein ligase E3 component n-recognin 4
ILMN_1782045	0.017409	0.000182	5.4143	1.09235	0.381649	FKBP4	FK506 binding protein 4
ILMN_2410038	0.01746	0.000184	-5.40832	1.08328	-0.302301	FAM111A	family with sequence similarity 111 member A
ILMN_2075065	0.01746	0.000184	-5.40733	1.08178	-1.02279	FADS2	fatty acid desaturase 2
ILMN_2043109	0.017935	0.00019	5.38768	1.05194	0.815866	TOP1P2	topoisomerase (DNA) I pseudogene 2
ILMN_1703565	0.017972	0.000191	-5.38372	1.0459	-0.303377	GLTSCR2	glioma tumor suppressor candidate region gene 2
ILMN_2234873	0.017972	0.000193	5.376	1.03415	0.354384	NME2	NME/NM23 nucleoside diphosphate kinase 2
ILMN_1659273	0.017972	0.000194	-5.37152	1.02733	-0.313812
ILMN_3298167	0.017972	0.000195	-5.37103	1.02659	-0.38286	ZSWIM7	zinc finger SWIM-type containing 7
ILMN_2400759	0.017972	0.000195	-5.36885	1.02327	-0.317265	CPVL	carboxypeptidase, vitellogenic like
ILMN_2101375	0.017972	0.000196	-5.36596	1.01887	-0.372112	CCDC77	coiled-coil domain containing 77
ILMN_3192411	0.017972	0.000197	-5.36262	1.01378	-0.926899	OLMALINC	oligodendrocyte maturation-associated long intergenic non-coding RNA
ILMN_1811181	0.017972	0.000197	-5.36261	1.01376	-0.408265
ILMN_2402131	0.017972	0.000198	-5.35993	1.00968	-0.838154	TAF15	TATA-box binding protein associated factor 15
ILMN_1665483	0.017972	0.000198	5.35976	1.00942	0.338154	PUM3	pumilio RNA binding family member 3
ILMN_1676192	0.017972	0.000198	-5.35912	1.00843	-0.6937	SLC13A5	solute carrier family 13 member 5
ILMN_1724941	0.018161	0.000202	5.34705	0.99001	0.645624	CDCP1	CUB domain containing protein 1
ILMN_1703955	0.018161	0.000202	-5.34629	0.98886	-0.498833	FBXO32	F-box protein 32
ILMN_2136455	0.018161	0.000203	5.34414	0.98558	0.376739	EOGT	EGF domain specific O-linked N-acetylglucosamine transferase
ILMN_2396875	0.018161	0.000204	-5.33998	0.97922	-0.514055	IGFBP3	insulin like growth factor binding protein 3
ILMN_1740466	0.018161	0.000206	-5.33434	0.9706	-0.390638	FAM46A	family with sequence similarity 46 member A
ILMN_1771805	0.018161	0.000206	5.33359	0.96946	0.777082	ELK4	ELK4, ETS transcription factor
ILMN_2405233	0.018161	0.000208	-5.33014	0.96418	-0.514579	FAM133B	family with sequence similarity 133 member B
ILMN_1691966	0.018161	0.000208	-5.3278	0.96059	-0.636376	FLJ35934	FLJ35934
ILMN_1690040	0.018161	0.000208	-5.32742	0.96001	-0.408169	TM7SF2	transmembrane 7 superfamily member 2
ILMN_1778523	0.018161	0.000209	-5.32725	0.95975	-0.608855	KLF9	Kruppel like factor 9
ILMN_1727271	0.018161	0.000209	-5.32641	0.95847	-0.416132	WARS	tryptophanyl-tRNA synthetase
ILMN_1748090	0.018272	0.000211	-5.32022	0.94899	-0.707859	SLC2A11	solute carrier family 2 member 11
ILMN_2096985	0.018385	0.000213	-5.31403	0.93951	-1.286	ALDH6A1	aldehyde dehydrogenase 6 family member A1
ILMN_1796925	0.018652	0.000219	-5.29774	0.91454	-0.462868	CXADR	coxsackie virus and adenovirus receptor
ILMN_2141118	0.018652	0.000219	-5.29671	0.91295	-0.51009	C15orf59	chromosome 15 open reading frame 59
ILMN_1788538	0.018652	0.00022	-5.29239	0.90631	-0.443018	NCALD	neurocalcin delta
ILMN_1736077	0.018652	0.000221	-5.29161	0.90512	-0.515515	LIAS	lipoic acid synthetase
ILMN_1809477	0.018652	0.000221	-5.28957	0.90198	-0.38496	CARHSP1	calcium regulated heat stable protein 1
ILMN_1800160	0.018652	0.000222	-5.28837	0.90014	-0.404332	NR0B1	nuclear receptor subfamily 0 group B member 1
ILMN_1662880	0.018652	0.000223	-5.28582	0.89623	-0.726786
ILMN_1741260	0.018652	0.000223	5.28567	0.896	0.900365	MDN1	midasin AAA ATPase 1
ILMN_1898124	0.018652	0.000223	5.28391	0.89329	0.328105	SNHG15	small nucleolar RNA host gene 15
ILMN_3226814	0.018652	0.000224	5.28179	0.89003	0.609245
ILMN_3240321	0.018652	0.000225	5.28015	0.88752	0.50291	AEN	apoptosis enhancing nuclease
ILMN_1792951	0.018703	0.000228	-5.27154	0.87426	-0.53809	ZHX2	zinc fingers and homeoboxes 2
ILMN_1771026	0.018703	0.000228	-5.26995	0.87183	-0.330615	GARS	glycyl-tRNA synthetase
ILMN_1725726	0.018703	0.000229	-5.26851	0.86961	-0.584054	DHRS2	dehydrogenase/reductase 2
ILMN_1655509	0.018703	0.000231	5.26372	0.86223	0.815777	ASAH1	N-acylsphingosine amidohydrolase 1
ILMN_1720850	0.018703	0.000231	-5.26296	0.86106	-0.390304	BAZ2B	bromodomain adjacent to zinc finger domain 2B
ILMN_1702247	0.018703	0.000231	-5.2617	0.85912	-0.267417
ILMN_1821280	0.018703	0.000231	-5.26151	0.85883	-0.357399	GDF11	growth differentiation factor 11
ILMN_2287276	0.018703	0.000232	5.25936	0.85552	0.325194	FAM177A1	family with sequence similarity 177 member A1
ILMN_1766010	0.018703	0.000232	-5.25892	0.85485	-0.358601	YARS	tyrosyl-tRNA synthetase
ILMN_2180866	0.01875	0.000234	5.25346	0.84643	0.306377	RPS26P11	ribosomal protein S26 pseudogene 11
ILMN_1713744	0.01875	0.000235	-5.25257	0.84506	-0.461952
ILMN_2151281	0.01875	0.000235	-5.25098	0.84261	-0.738628	GABARAPL1	GABA type A receptor associated protein like 1
ILMN_1672908	0.018764	0.000236	-5.24841	0.83864	-0.364363	TWIST1	twist family bHLH transcription factor 1
ILMN_1794643	0.01879	0.000238	5.2446	0.83277	0.354569	ZGPAT	zinc finger CCCH-type and G-patch domain containing
ILMN_1667374	0.01879	0.000238	5.24336	0.83085	0.552601	L3HYPDH	trans-L-3-hydroxyproline dehydratase
ILMN_1703531	0.019178	0.000244	5.22844	0.8078	0.320755	S1PR3	sphingosine-1-phosphate receptor 3
ILMN_1720024	0.019316	0.000247	-5.22187	0.79765	-0.423464
ILMN_1808769	0.019377	0.000248	-5.21782	0.79139	-0.377983
ILMN_2198393	0.019451	0.00025	-5.21308	0.78405	-0.282373	KATNA1	katanin catalytic subunit A1
ILMN_2399893	0.019451	0.000251	5.21132	0.78132	0.344738	RPS24	ribosomal protein S24
ILMN_3296994	0.019528	0.000253	5.20564	0.77253	0.361578
ILMN_2331636	0.019528	0.000253	-5.20476	0.77116	-0.436829	ACACA	acetyl-CoA carboxylase alpha
ILMN_2122420	0.019609	0.000256	-5.19933	0.76275	-0.538036	HMGCL	3-hydroxymethyl-3-methylglutaryl-CoA lyase
ILMN_1779147	0.019609	0.000256	5.19814	0.7609	0.393154	ENC1	ectodermal-neural cortex 1
ILMN_1779353	0.019699	0.000258	5.19325	0.75334	0.316604	PUS7	pseudouridylate synthase 7 (putative)
ILMN_2075436	0.019735	0.000259	-5.1901	0.74845	-0.554998	PDIA3P1	protein disulfide isomerase family A member 3 pseudogene 1
ILMN_1652736	0.020041	0.000266	-5.17417	0.7237	-1.28424	RPS6KA3	ribosomal protein S6 kinase A3
ILMN_1695962	0.020041	0.000267	5.1722	0.72065	0.289762	SLC12A9	solute carrier family 12 member 9
ILMN_1665049	0.020041	0.000267	-5.17078	0.71845	-0.319257	SPG11	spastic paraplegia 11 (autosomal recessive)
ILMN_1734742	0.020041	0.000268	5.16883	0.71541	0.402285	ARHGDIA	Rho GDP dissociation inhibitor alpha
ILMN_1847308	0.020041	0.000269	-5.16789	0.71394	-0.349744	FAM168A	family with sequence similarity 168 member A
ILMN_2290007	0.020041	0.000269	-5.16682	0.71228	-1.32178	NELFB	negative elongation factor complex member B
ILMN_1753010	0.020041	0.000269	-5.16662	0.71198	-0.239656	GATB	glutamyl-tRNA amidotransferase subunit B
ILMN_1788604	0.020104	0.000272	-5.16136	0.7038	-0.25838	WBP2	WW domain binding protein 2
ILMN_3299365	0.020104	0.000272	5.16077	0.70289	0.363718
ILMN_1665526	0.020665	0.00028	-5.14167	0.67314	-0.324156	TCEA2	transcription elongation factor A2
ILMN_1754149	0.02069	0.000281	-5.13899	0.66896	-0.400676
ILMN_3239361	0.020789	0.000284	-5.13409	0.66132	-0.717602
ILMN_1732962	0.020905	0.000287	-5.12673	0.64984	-0.378204	KIAA1210	KIAA1210
ILMN_2112301	0.020905	0.000288	5.1251	0.64728	0.281181	DRAP1	DR1 associated protein 1
ILMN_3247533	0.020905	0.000288	-5.12492	0.647	-0.946883
ILMN_1742400	0.020906	0.000289	-5.12297	0.64396	-0.516615	CEP350	centrosomal protein 350
ILMN_1741259	0.021011	0.000292	-5.11631	0.63355	-0.71373
ILMN_1683475	0.021011	0.000292	5.11608	0.6332	0.28086	TOMM40	translocase of outer mitochondrial membrane 40
ILMN_2400922	0.021083	0.000294	-5.11208	0.62694	-0.537523	OPRL1	opioid related nociceptin receptor 1
ILMN_1725260	0.021114	0.000296	-5.10854	0.62141	-0.30107	CDC25C	cell division cycle 25C
ILMN_2052208	0.021114	0.000296	5.10742	0.61965	0.307581	GADD45A	growth arrest and DNA damage inducible alpha
ILMN_1792455	0.021231	0.000299	5.1008	0.6093	0.68028	TMEM158	transmembrane protein 158 (gene/pseudogene)
ILMN_3242196	0.021231	0.0003	5.10029	0.6085	1.11001
ILMN_2330552	0.021231	0.0003	-5.09843	0.60559	-0.577776
ILMN_3229733	0.021241	0.000302	5.09485	0.59999	0.337636	SIGMAR1	sigma non-opioid intracellular receptor 1
ILMN_2399686	0.021241	0.000302	5.09445	0.59937	1.31033	ZBTB18	zinc finger and BTB domain containing 18
ILMN_1740165	0.021283	0.000304	-5.09142	0.59461	-0.489693	NRDE2	NRDE-2, necessary for RNA interference, domain containing
ILMN_2344079	0.021326	0.000305	5.08828	0.58969	0.580002	ZGPAT	zinc finger CCCH-type and G-patch domain containing
ILMN_3249742	0.021326	0.000306	-5.08652	0.58693	-0.539285	PXMP4	peroxisomal membrane protein 4
ILMN_1723521	0.021349	0.000308	5.08401	0.58301	1.38494	AJAP1	adherens junctions associated protein 1
ILMN_2070072	0.021622	0.000312	5.07436	0.56786	0.477622	RPS7	ribosomal protein S7
ILMN_1745415	0.021742	0.000315	-5.0688	0.55914	-0.490337	BBX	BBX, HMG-box containing
ILMN_2331735	0.021742	0.000316	-5.06733	0.55683	-0.977134	AP2B1	adaptor related protein complex 2 beta 1 subunit
ILMN_1689932	0.021798	0.000318	5.06394	0.55152	0.57415	DPH7	diphthamide biosynthesis 7
ILMN_2051684	0.021977	0.000322	-5.05652	0.53985	-0.447557	C4orf3	chromosome 4 open reading frame 3
ILMN_2167416	0.021977	0.000322	-5.05482	0.53718	-0.667189	MR1	major histocompatibility complex, class I-related
ILMN_1731064	0.021977	0.000323	-5.05355	0.53518	-0.363632	COQ8A	coenzyme Q8A
ILMN_1793643	0.022015	0.000326	5.04838	0.52706	0.721857	MRM1	mitochondrial rRNA methyltransferase 1
ILMN_2349600	0.022015	0.000326	-5.04808	0.52658	-0.325407
ILMN_1716057	0.022015	0.000326	5.0472	0.5252	0.390855	CAPN2	calpain 2
ILMN_1797009	0.022225	0.00033	5.03957	0.51319	0.97023	F3	coagulation factor III, tissue factor
ILMN_2408576	0.022397	0.000334	5.03309	0.50298	0.352648	FAM129B	family with sequence similarity 129 member B
ILMN_1746369	0.022441	0.000336	5.03014	0.49834	0.637051
ILMN_1842320	0.022567	0.000339	5.02345	0.48779	1.25218
ILMN_1755138	0.022567	0.000339	-5.02321	0.48742	-0.331011	NEK8	NIMA related kinase 8
ILMN_1685371	0.022639	0.000342	-5.01916	0.48103	-0.524282	SUMF2	sulfatase modifying factor 2
ILMN_1786259	0.022639	0.000342	5.0178	0.47889	0.821723	LRRC59	leucine rich repeat containing 59
ILMN_2075440	0.022669	0.000344	-5.01529	0.47492	-0.739969	PDIA3P1	protein disulfide isomerase family A member 3 pseudogene 1
ILMN_3226904	0.022727	0.000346	5.01199	0.46971	0.39094	NOP2	NOP2 nucleolar protein
ILMN_2056002	0.022729	0.000347	-5.01023	0.46694	-1.30357	ANP32AP1	acidic nuclear phosphoprotein 32 family member A pseudogene 1
ILMN_1772123	0.022942	0.000351	-5.0028	0.45521	-0.453849	ACACA	acetyl-CoA carboxylase alpha
ILMN_2394242	0.022949	0.000352	5.00092	0.45224	0.403066	AMMECR1	Alport syndrome, mental retardation, midface hypoplasia and elliptocytosis chromosomal region gene 1
ILMN_1735979	0.023094	0.000355	-4.99463	0.44229	-0.319317	BCKDHA	branched chain keto acid dehydrogenase E1, alpha polypeptide
ILMN_1705390	0.023094	0.000356	4.99359	0.44065	0.642303	KLHL22	kelch like family member 22
ILMN_1775330	0.023094	0.000357	4.99199	0.43812	0.345938	C15orf52	chromosome 15 open reading frame 52
ILMN_1662358	0.023199	0.00036	-4.98706	0.43032	-0.460233	MX1	MX dynamin like GTPase 1
ILMN_1688178	0.023199	0.000361	4.98588	0.42846	0.320793	RRP7A	ribosomal RNA processing 7 homolog A
ILMN_1789266	0.02349	0.000366	-4.97617	0.41308	-0.330409	CCDC25	coiled-coil domain containing 25
ILMN_1715069	0.02349	0.000367	-4.9747	0.41076	-0.36731	TANK	TRAF family member associated NFKB activator
ILMN_1720322	0.02349	0.000368	4.97323	0.40842	0.277858	PTS	6-pyruvoyltetrahydropterin synthase
ILMN_1655405	0.02349	0.000369	4.97113	0.40509	0.380209	SCARF2	scavenger receptor class F member 2
ILMN_1797816	0.02349	0.000371	4.96909	0.40186	0.411869	RPTOR	regulatory associated protein of MTOR complex 1
ILMN_1815656	0.02349	0.000371	-4.96832	0.40064	-0.332083	SERINC3	serine incorporator 3
ILMN_1749636	0.023491	0.000372	-4.96667	0.39803	-0.447694	DNAJC22	DnaJ heat shock protein family (Hsp40) member C22
ILMN_1710150	0.023502	0.000373	4.96475	0.39498	0.468198
ILMN_2376403	0.023552	0.000375	-4.96159	0.38998	-0.610256	TSC22D3	TSC22 domain family member 3
ILMN_1716080	0.023552	0.000376	4.96019	0.38775	0.314691	CBL	Cbl proto-oncogene
ILMN_2126706	0.023589	0.000378	-4.95762	0.38367	-0.694528	LMNB1	lamin B1
ILMN_2267787	0.023683	0.00038	4.95306	0.37644	0.458987	HPS1	HPS1, biogenesis of lysosomal organelles complex 3 subunit 1
ILMN_1750722	0.023683	0.000381	4.95196	0.37469	0.470935	RPS7	ribosomal protein S7
ILMN_2394576	0.023781	0.000384	-4.94783	0.36813	-0.642269	FBXW11	F-box and WD repeat domain containing 11
ILMN_1764694	0.023907	0.000388	-4.94163	0.35828	-0.542339	ZFP14	ZFP14 zinc finger protein
ILMN_3298348	0.023907	0.000388	4.94142	0.35795	1.02572
ILMN_1811648	0.023961	0.00039	-4.93844	0.35321	-0.443704	DCAKD	dephospho-CoA kinase domain containing
ILMN_1699275	0.024067	0.000393	-4.93357	0.34548	-0.582013	VWDE	von Willebrand factor D and EGF domains
ILMN_1746917	0.024067	0.000395	-4.93056	0.34069	-0.279868
ILMN_2338963	0.024067	0.000395	4.93018	0.34008	0.291496
ILMN_1791147	0.024067	0.000395	-4.92944	0.3389	-0.439284	YPEL3	yippee like 3
ILMN_2222008	0.02415	0.000398	-4.92576	0.33306	-0.648679	KIFC1	kinesin family member C1
ILMN_1726368	0.024275	0.000401	-4.92106	0.32557	-0.468292	ZNF135	zinc finger protein 135
ILMN_1691293	0.024471	0.000405	4.91459	0.31526	0.393806	RNF185	ring finger protein 185
ILMN_1715555	0.024525	0.000408	-4.91037	0.30854	-0.517144	DBP	D-box binding PAR bZIP transcription factor
ILMN_1734611	0.024525	0.000408	4.91015	0.3082	0.441504	BDKRB1	bradykinin receptor B1
ILMN_2399769	0.024562	0.00041	-4.90768	0.30425	-0.820022	WLS	wntless Wnt ligand secretion mediator
ILMN_2337835	0.024568	0.000411	-4.906	0.30158	-0.762832	ZNF182	zinc finger protein 182
ILMN_2219131	0.0246	0.000412	4.90366	0.29785	0.508737	RPS15	ribosomal protein S15
ILMN_2283196	0.024615	0.000414	-4.90174	0.29479	-0.523573	ZSWIM3	zinc finger SWIM-type containing 3
ILMN_2394571	0.024615	0.000415	4.90024	0.29239	0.360348	FBXW11	F-box and WD repeat domain containing 11
ILMN_1681737	0.024684	0.000418	-4.89539	0.28465	-0.30694	TMSB15A	thymosin beta 15a
ILMN_1678842	0.024684	0.000418	4.89498	0.284	0.445207	THBS2	thrombospondin 2
ILMN_1673899	0.024684	0.000419	4.89398	0.28241	0.282442	FAM57A	family with sequence similarity 57 member A
ILMN_1663538	0.024923	0.000425	-4.88559	0.26901	-0.575778	CLYBL	citrate lyase beta like
ILMN_1811258	0.024923	0.000425	4.88509	0.26821	0.441039	RELB	RELB proto-oncogene, NF-kB subunit
ILMN_2358783	0.024961	0.000427	-4.88266	0.26433	-0.296745	ASB3	ankyrin repeat and SOCS box containing 3
ILMN_3248113	0.025098	0.00043	4.87782	0.25659	0.274229	SNRNP70	small nuclear ribonucleoprotein U1 subunit 70
ILMN_3238707	0.025171	0.000433	4.87456	0.25138	0.318972	SNORA8	small nucleolar RNA, H/ACA box 8
ILMN_1742031	0.025209	0.000437	4.86856	0.24178	0.463777	IFRD2	interferon related developmental regulator 2
ILMN_1742432	0.025209	0.000438	4.86676	0.2389	0.278822	NELFB	negative elongation factor complex member B
ILMN_2175465	0.025209	0.000438	-4.86629	0.23815	-0.230386	RSL24D1	ribosomal L24 domain containing 1
ILMN_1691942	0.025209	0.000439	-4.86489	0.23591	-0.342493	CCNI	cyclin I
ILMN_1697317	0.025209	0.00044	-4.86369	0.23399	-0.737975	DYNLRB2	dynein light chain roadblock-type 2
ILMN_1690329	0.025209	0.00044	4.86364	0.23391	0.526715	FAM118B	family with sequence similarity 118 member B
ILMN_1784294	0.025209	0.000441	4.86329	0.23335	0.702067	CPA4	carboxypeptidase A4
ILMN_1664912	0.025548	0.000449	-4.85248	0.21604	-0.427913
ILMN_1798459	0.025548	0.00045	4.85104	0.21373	0.40948	PPAN	peter pan homolog (Drosophila)
ILMN_1738530	0.025548	0.000454	4.84498	0.20403	0.402999	ATAD3A	ATPase family, AAA domain containing 3A
ILMN_2345872	0.025548	0.000455	-4.84335	0.20141	-0.304962	SUMF2	sulfatase modifying factor 2
ILMN_1698996	0.025548	0.000456	4.84293	0.20073	0.437164	SLC19A1	solute carrier family 19 member 1
ILMN_2078697	0.025548	0.000457	-4.84104	0.19771	-0.475785	ALPK1	alpha kinase 1
ILMN_1694075	0.025548	0.000457	4.84067	0.19712	0.284382	GADD45A	growth arrest and DNA damage inducible alpha
ILMN_2224907	0.025548	0.000457	-4.84057	0.19695	-0.529487	SMIM14	small integral membrane protein 14
ILMN_1670532	0.025548	0.000457	-4.84051	0.19685	-0.808506	GMCL1	germ cell-less, spermatogenesis associated 1
ILMN_3307651	0.025548	0.000459	-4.83877	0.19407	-0.568425	APOBEC3D	apolipoprotein B mRNA editing enzyme catalytic subunit 3D
ILMN_1702933	0.025548	0.000459	-4.83799	0.19281	-0.562537
ILMN_1714809	0.025548	0.00046	4.83686	0.19101	0.305006	RPIA	ribose 5-phosphate isomerase A
ILMN_1757497	0.025548	0.000461	4.83645	0.19033	0.526331	VGF	VGF nerve growth factor inducible
ILMN_1742935	0.025566	0.000463	-4.83261	0.18418	-0.340706	ZNF33B	zinc finger protein 33B
ILMN_1689972	0.025566	0.000464	4.83211	0.18337	0.692495	RRP9	ribosomal RNA processing 9, small subunit (SSU) processome component, homolog (yeast)
ILMN_1666599	0.025566	0.000464	4.83179	0.18286	0.616206	SNORD30	small nucleolar RNA, C/D box 30
ILMN_1783285	0.025755	0.00047	4.82472	0.17152	0.307138	CTPS1	CTP synthase 1
ILMN_1785114	0.025755	0.00047	-4.82451	0.17117	-1.54149	MAGEB3	MAGE family member B3
ILMN_3245458	0.025857	0.000474	4.81948	0.16309	0.337586	SNORA61	small nucleolar RNA, H/ACA box 61
ILMN_2087692	0.025857	0.000474	-4.81933	0.16286	-0.308989	CYBRD1	cytochrome b reductase 1
ILMN_1707448	0.025937	0.000476	4.81607	0.15761	0.353627	CDK12	cyclin dependent kinase 12
ILMN_1668283	0.025965	0.000478	4.81403	0.15434	0.344478	HYAL2	hyaluronoglucosaminidase 2
ILMN_1812327	0.026071	0.000481	-4.81018	0.14815	-1.83287	RNF19A	ring finger protein 19A, RBR E3 ubiquitin protein ligase
ILMN_1671583	0.026103	0.000483	-4.80771	0.14418	-0.256116	MKRN1	makorin ring finger protein 1
ILMN_3249167	0.026103	0.000485	4.80533	0.14034	0.60712	SNORA63	small nucleolar RNA, H/ACA box 63
ILMN_2194627	0.026103	0.000485	-4.80532	0.14032	-0.639535	GMCL1	germ cell-less, spermatogenesis associated 1
ILMN_1660186	0.026138	0.000487	-4.80278	0.13624	-0.338761	SYF2	SYF2 pre-mRNA splicing factor
ILMN_1655702	0.026138	0.000488	4.80177	0.13461	0.407518	ABHD5	abhydrolase domain containing 5
ILMN_2404512	0.026147	0.000489	4.80018	0.13206	0.474849	PSEN2	presenilin 2
ILMN_1806757	0.026147	0.000492	4.79695	0.12685	0.417197	MYBBP1A	MYB binding protein 1a
ILMN_1759818	0.026147	0.000493	-4.79518	0.12401	-0.542323	SORL1	sortilin related receptor 1
ILMN_1679177	0.026147	0.000493	4.79465	0.12314	0.405291	MARS2	methionyl-tRNA synthetase 2, mitochondrial
ILMN_1771376	0.026147	0.000494	4.79426	0.12252	0.236275	PEA15	phosphoprotein enriched in astrocytes 15
ILMN_1721034	0.026147	0.000494	-4.79341	0.12115	-0.392306	ZNF227	zinc finger protein 227
ILMN_1665243	0.026227	0.000497	-4.79024	0.11604	-0.490923	FKBP14	FK506 binding protein 14
ILMN_1775008	0.02629	0.000499	-4.78743	0.11151	-0.283602	NCAPD2	non-SMC condensin I complex subunit D2
ILMN_3307729	0.026293	0.000502	-4.78433	0.10651	-0.423772	CXXC5	CXXC finger protein 5
ILMN_1837522	0.026293	0.000503	4.7834	0.10502	2.1329
ILMN_1753607	0.026293	0.000503	4.78335	0.10494	0.399837	PNO1	partner of NOB1 homolog
ILMN_1773337	0.02635	0.000505	4.78073	0.10072	0.601275	DKK1	dickkopf WNT signaling pathway inhibitor 1
ILMN_2411559	0.02643	0.000508	4.77712	0.09489	0.487399	PUS1	pseudouridylate synthase 1
ILMN_1696099	0.02643	0.000509	-4.77625	0.09349	-0.369256	ALDH4A1	aldehyde dehydrogenase 4 family member A1
ILMN_2184612	0.026489	0.000511	4.77311	0.08842	0.333494	C3orf52	chromosome 3 open reading frame 52
ILMN_1699451	0.026489	0.000512	4.77209	0.08678	0.436065
ILMN_1712095	0.026489	0.000513	-4.77084	0.08475	-0.609231	FOXO4	forkhead box O4
ILMN_1836309	0.026489	0.000514	-4.76965	0.08283	-0.670461
ILMN_1706502	0.026539	0.000516	-4.76721	0.07889	-0.418093	EIF2AK2	eukaryotic translation initiation factor 2 alpha kinase 2
ILMN_1779855	0.026662	0.00052	-4.7631	0.07226	-0.462264	HSD17B6	hydroxysteroid 17-beta dehydrogenase 6
ILMN_1656628	0.026834	0.000524	4.75793	0.06391	0.318766	WDR4	WD repeat domain 4
ILMN_1708954	0.026857	0.000526	-4.75611	0.06096	-1.4889	GAR1	GAR1 ribonucleoprotein
ILMN_1726417	0.02708	0.000532	4.74929	0.04994	0.280762	MRPL33	mitochondrial ribosomal protein L33
ILMN_1729596	0.02708	0.000533	4.74856	0.04876	0.360146	INF2	inverted formin, FH2 and WH2 domain containing
ILMN_1678671	0.027187	0.000536	-4.7449	0.04284	-0.465639	KLHL24	kelch like family member 24
ILMN_1655497	0.027464	0.000543	-4.7375	0.03087	-0.229764	EIF4B	eukaryotic translation initiation factor 4B
ILMN_2157240	0.027496	0.000544	-4.73552	0.02766	-0.307391	MNS1	meiosis specific nuclear structural 1
ILMN_1699856	0.02755	0.000547	-4.73307	0.02369	-0.703971	RALGDS	ral guanine nucleotide dissociation stimulator
ILMN_1716264	0.027736	0.000551	4.72775	0.01508	0.831556	ANKRD1	ankyrin repeat domain 1
ILMN_1659888	0.027835	0.000555	4.72433	0.00954	0.309976	PPP1R14B	protein phosphatase 1 regulatory inhibitor subunit 14B
ILMN_1740938	0.027953	0.000559	-4.71989	0.00235	-0.383021	APOE	apolipoprotein E
ILMN_1707493	0.027953	0.000561	-4.71742	-0.00166	-0.742367	RCC1	regulator of chromosome condensation 1
ILMN_1673798	0.027953	0.000562	-4.71669	-0.00285	-0.268373	PPOX	protoporphyrinogen oxidase
ILMN_1745954	0.027953	0.000562	4.71658	-0.00302	0.453827	CORO1C	coronin 1C
ILMN_2384561	0.027953	0.000563	4.71548	-0.00482	0.535958	TJP2	tight junction protein 2
ILMN_1696991	0.02799	0.000566	-4.7124	-0.0098	-0.47924	DYRK1B	dual specificity tyrosine phosphorylation regulated kinase 1B
ILMN_1693928	0.02799	0.000566	-4.71216	-0.0102	-0.963955	CDH24	cadherin 24
ILMN_1797875	0.028032	0.000568	-4.71001	-0.01368	-0.706868	ALOX5AP	arachidonate 5-lipoxygenase activating protein
ILMN_1665510	0.028039	0.000569	4.70861	-0.01595	0.296864	ERRFI1	ERBB receptor feedback inhibitor 1
ILMN_2381899	0.028042	0.00057	-4.70732	-0.01805	-0.424399	OPTN	optineurin
ILMN_1802205	0.028085	0.000573	4.70511	-0.02164	0.577494	RHOB	ras homolog family member B
ILMN_1697448	0.028085	0.000576	-4.70193	-0.02681	-0.505244	TXNIP	thioredoxin interacting protein
ILMN_2360730	0.028085	0.000576	4.70137	-0.02771	0.560696	CAV2	caveolin 2
ILMN_1692056	0.028085	0.000578	4.69942	-0.03088	0.479372	HS3ST3A1	heparan sulfate-glucosamine 3-sulfotransferase 3A1
ILMN_1796847	0.028085	0.000578	-4.69911	-0.03137	-0.837379	PITX2	paired like homeodomain 2
ILMN_1760667	0.028085	0.000578	-4.69898	-0.0316	-0.301932	POLR3GL	RNA polymerase III subunit G like
ILMN_2169152	0.028094	0.00058	4.69756	-0.0339	0.405857	SRGN	serglycin
ILMN_1770020	0.028243	0.000584	-4.69287	-0.04152	-0.276763	PPIL3	peptidylprolyl isomerase like 3
ILMN_1763382	0.028243	0.000585	4.69196	-0.043	1.37742	NPPB	natriuretic peptide B
ILMN_1755235	0.028274	0.000587	4.69009	-0.04604	0.368061	XPO6	exportin 6
ILMN_1693333	0.028294	0.000589	-4.68832	-0.04891	-1.19155	TMEM19	transmembrane protein 19
ILMN_3226505	0.028294	0.000591	-4.6863	-0.0522	-0.689028	MSL3	male-specific lethal 3 homolog (Drosophila)
ILMN_1773485	0.028294	0.000593	-4.68442	-0.05526	-0.71982	QKI	QKI, KH domain containing RNA binding
ILMN_1740294	0.028294	0.000594	4.68326	-0.05714	0.857242	METAP1D	methionyl aminopeptidase type 1D (mitochondrial)
ILMN_3249286	0.028294	0.000594	-4.68268	-0.05809	-0.297365	SNORD12C	small nucleolar RNA, C/D box 12C
ILMN_2094106	0.028294	0.000595	-4.68242	-0.05851	-0.33818	HSD17B12	hydroxysteroid 17-beta dehydrogenase 12
ILMN_3288830	0.028382	0.000598	4.67935	-0.0635	0.538041
ILMN_1764629	0.028422	0.0006	4.67732	-0.06681	0.328038	SLC39A14	solute carrier family 39 member 14
ILMN_1679501	0.028445	0.000602	-4.67504	-0.07052	-0.927698	CSNK2A1	casein kinase 2 alpha 1
ILMN_1684873	0.028445	0.000603	-4.67443	-0.0715	-0.270506	ARSD	arylsulfatase D
ILMN_1687707	0.028493	0.000605	4.67224	-0.07508	1.70035
ILMN_1805973	0.028527	0.000607	-4.67035	-0.07816	-0.519	GPR19	G protein-coupled receptor 19
ILMN_1716608	0.02854	0.000608	4.66888	-0.08054	0.533941	NGF	nerve growth factor
ILMN_2343097	0.02859	0.000611	-4.66665	-0.08418	-0.490218	NCALD	neurocalcin delta
ILMN_1814789	0.028732	0.000615	-4.66251	-0.09093	-0.39726	UBAP2L	ubiquitin associated protein 2 like
ILMN_1756204	0.028753	0.000616	4.66091	-0.09353	0.334373	RPS6KA4	ribosomal protein S6 kinase A4
ILMN_2054121	0.028836	0.00062	-4.65712	-0.09971	-0.36171	CLPSL2	colipase like 2
ILMN_3201937	0.028836	0.000621	4.65672	-0.10035	0.479236
ILMN_1782633	0.028836	0.000622	4.65567	-0.10207	0.25975	BOLA2	bolA family member 2
ILMN_2405078	0.028894	0.000624	-4.6533	-0.10593	-0.453009	OSBPL8	oxysterol binding protein like 8
ILMN_1786189	0.028899	0.000626	4.65165	-0.10863	0.285885	NIFK	nucleolar protein interacting with the FHA domain of MKI67
ILMN_1697377	0.028899	0.000627	-4.65088	-0.10988	-0.794043
ILMN_1693685	0.028932	0.000629	4.64903	-0.11289	0.317676	LINC00116	long intergenic non-protein coding RNA 116
ILMN_1680109	0.029121	0.000635	-4.64331	-0.12224	-1.01654	COL4A3BP	collagen type IV alpha 3 binding protein
ILMN_1746831	0.029121	0.000635	-4.64284	-0.123	-0.729957	ZNF114	zinc finger protein 114
ILMN_1807152	0.029318	0.000642	-4.63703	-0.13248	-0.298049	GOLGA1	golgin A1
ILMN_1685365	0.029318	0.000642	-4.63652	-0.13332	-0.52923	ZNF773	zinc finger protein 773
ILMN_1783806	0.029452	0.000648	4.63122	-0.14197	0.292272	DTNBP1	dystrobrevin binding protein 1
ILMN_1658472	0.029452	0.000649	-4.63059	-0.14301	-0.404176	APH1A	aph-1 homolog A, gamma-secretase subunit
ILMN_1751500	0.029452	0.000649	-4.63035	-0.1434	-0.892303	ADAM15	ADAM metallopeptidase domain 15
ILMN_1734138	0.029662	0.000655	4.62497	-0.15218	0.429671	TATDN2	TatD DNase domain containing 2
ILMN_1755649	0.029697	0.000657	-4.62315	-0.15516	-0.422161	SLC16A5	solute carrier family 16 member 5
ILMN_1706326	0.029886	0.000662	4.61823	-0.16321	0.299447	MRPL33	mitochondrial ribosomal protein L33
ILMN_3241373	0.030089	0.000668	4.61306	-0.17166	0.492809	SCARNA18	small Cajal body-specific RNA 18
ILMN_1797189	0.030129	0.00067	-4.61114	-0.1748	-0.411878	MAP3K12	mitogen-activated protein kinase kinase kinase 12
ILMN_2354269	0.030167	0.000672	-4.60926	-0.17788	-0.546446	ZC2HC1C	zinc finger C2HC-type containing 1C
ILMN_3244157	0.030248	0.000675	4.60646	-0.18246	0.515731	SNORD83B	small nucleolar RNA, C/D box 83B
ILMN_1814194	0.030248	0.000678	-4.6043	-0.18599	-0.790789	TCF4	transcription factor 4
ILMN_1735155	0.030248	0.000678	-4.60404	-0.18643	-0.310356	GLB1	galactosidase beta 1
ILMN_2230892	0.030248	0.000679	-4.60318	-0.18784	-0.245687	IL10RB	interleukin 10 receptor subunit beta
ILMN_1819384	0.03042	0.000684	4.59869	-0.1952	0.357223
ILMN_2361862	0.030437	0.000686	-4.59725	-0.19755	-0.56269	VLDLR	very low density lipoprotein receptor
ILMN_1737604	0.030504	0.000689	-4.59483	-0.20152	-0.284883	FGGY	FGGY carbohydrate kinase domain containing
ILMN_1812559	0.030601	0.000693	4.59124	-0.20739	0.338708	SLC7A6	solute carrier family 7 member 6
ILMN_1739297	0.030601	0.000693	-4.59072	-0.20825	-0.381306	GALNT4	polypeptide N-acetylgalactosaminyltransferase 4
ILMN_1810628	0.030785	0.0007	-4.5852	-0.21731	-0.743391	PRUNE2	prune homolog 2
ILMN_1726153	0.030785	0.000701	4.58439	-0.21864	0.689723
ILMN_1763104	0.030785	0.000701	-4.58385	-0.21951	-1.15834	TRAF4	TNF receptor associated factor 4
ILMN_1742569	0.030798	0.000703	-4.58252	-0.2217	-0.320652	MTPAP	mitochondrial poly(A) polymerase
ILMN_1854359	0.030931	0.000708	4.57834	-0.22856	1.24121
ILMN_2367172	0.030931	0.000709	-4.57776	-0.22951	-0.441582	AMACR	alpha-methylacyl-CoA racemase
ILMN_1769869	0.030986	0.000713	-4.57457	-0.23474	-1.03439	PIP5K1A	phosphatidylinositol-4-phosphate 5-kinase type 1 alpha
ILMN_1758272	0.030986	0.000713	4.57452	-0.23482	0.548465	MYPN	myopalladin
ILMN_1685289	0.031062	0.000716	-4.57139	-0.23997	-0.265485	C16orf58	chromosome 16 open reading frame 58
ILMN_2295518	0.031062	0.000717	-4.57091	-0.24075	-0.342039	TRO	trophinin
ILMN_1814282	0.031196	0.000721	4.56726	-0.24675	0.430303	AEN	apoptosis enhancing nuclease
ILMN_1814808	0.031242	0.000726	-4.56357	-0.2528	-0.418065	BFAR	bifunctional apoptosis regulator
ILMN_1753613	0.031242	0.000726	-4.56344	-0.25303	-0.407344	HOXA5	homeobox A5
ILMN_1883745	0.031242	0.000728	4.56172	-0.25584	0.614607	LINC01293	long intergenic non-protein coding RNA 1293
ILMN_1682775	0.031242	0.000729	4.56075	-0.25743	0.785564	EDN1	endothelin 1
ILMN_1716678	0.031242	0.00073	-4.56049	-0.25786	-0.264824	NPC2	NPC intracellular cholesterol transporter 2
ILMN_1655884	0.031242	0.000731	4.55904	-0.26026	0.411148	ATP2A2	ATPase sarcoplasmic/endoplasmic reticulum Ca2+ transporting 2
ILMN_2396272	0.031242	0.000733	-4.55807	-0.26184	-0.386194	PDCD4	programmed cell death 4 (neoplastic transformation inhibitor)
ILMN_1714599	0.031242	0.000735	-4.55635	-0.26467	-0.296197	CAMLG	calcium modulating ligand
ILMN_2252136	0.031242	0.000735	4.55597	-0.2653	0.25958	YWHAE	tyrosine 3-monooxygenase/tryptophan 5-monooxygenase activation protein epsilon
ILMN_1676846	0.031242	0.000736	4.55568	-0.26578	0.44044	ABCE1	ATP binding cassette subfamily E member 1
ILMN_1662538	0.031244	0.000737	4.55459	-0.26757	2.24174
ILMN_1747870	0.031262	0.000739	4.55262	-0.27081	0.719246	CD3EAP	CD3e molecule associated protein
ILMN_1658271	0.031262	0.000741	-4.55095	-0.27355	-0.746603	LSS	lanosterol synthase (2,3-oxidosqualene-lanosterol cyclase)
ILMN_3306997	0.031262	0.000743	4.55003	-0.27507	0.317083	METTL1	methyltransferase like 1
ILMN_3243302	0.031262	0.000743	4.55003	-0.27507	0.555926
ILMN_1652749	0.031702	0.000755	-4.53987	-0.29178	-0.744234	ERF	ETS2 repressor factor
ILMN_2412101	0.031702	0.000756	-4.5396	-0.29222	-0.483812
ILMN_1728972	0.031702	0.000757	-4.53861	-0.29386	-0.246772	FAM64A	family with sequence similarity 64 member A
ILMN_1769520	0.031794	0.000761	-4.53585	-0.2984	-0.29342	UBE2L6	ubiquitin conjugating enzyme E2 L6
ILMN_1665066	0.031818	0.000763	-4.53436	-0.30086	-0.272541	NOA1	nitric oxide associated 1
ILMN_1804248	0.031819	0.000766	-4.53168	-0.30527	-0.343769	FDPS	farnesyl diphosphate synthase
ILMN_1726647	0.031819	0.000766	4.5315	-0.30558	0.247482
ILMN_1804448	0.031819	0.000767	4.53123	-0.30602	0.492536	MSI2	musashi RNA binding protein 2
ILMN_1694140	0.031823	0.000769	4.52951	-0.30885	0.570152	AFAP1L1	actin filament associated protein 1 like 1
ILMN_1679438	0.031823	0.000769	-4.52908	-0.30955	-0.274842	CENPU	centromere protein U
ILMN_1773395	0.031868	0.000772	-4.52722	-0.31262	-0.444638	RDH5	retinol dehydrogenase 5
ILMN_2238928	0.032281	0.000783	-4.51858	-0.32686	-0.273435	RAD51C	RAD51 paralog C
ILMN_1760400	0.032644	0.000793	-4.51094	-0.33946	-0.227744	TTI2	TELO2 interacting protein 2
ILMN_1811178	0.032887	0.000801	-4.50554	-0.34838	-0.375966	SCAPER	S-phase cyclin A associated protein in the ER
ILMN_2364674	0.032952	0.000804	-4.50287	-0.35278	-0.239744	TRPT1	tRNA phosphotransferase 1
ILMN_1679949	0.032952	0.000805	-4.50233	-0.35368	-0.317937	SLC25A23	solute carrier family 25 member 23
ILMN_1785141	0.03297	0.000807	4.501	-0.35588	0.768191	MICAL2	microtubule associated monooxygenase, calponin and LIM domain containing 2
ILMN_1684628	0.032996	0.000809	-4.49914	-0.35894	-0.243119	ZFP90	ZFP90 zinc finger protein
ILMN_1658989	0.032996	0.00081	-4.49851	-0.35999	-0.484946	MEX3B	mex-3 RNA binding family member B
ILMN_1782743	0.033041	0.000814	-4.49609	-0.36399	-0.309156	LETMD1	LETM1 domain containing 1
ILMN_1795063	0.033041	0.000814	-4.49568	-0.36467	-0.340773	ZADH2	zinc binding alcohol dehydrogenase domain containing 2
ILMN_1706779	0.033405	0.000829	-4.48525	-0.38189	-0.299405	LIG1	DNA ligase 1
ILMN_1779182	0.033405	0.00083	-4.48437	-0.38336	-0.262738	TMEM98	transmembrane protein 98
ILMN_1674706	0.033405	0.000831	-4.48378	-0.38432	-0.331321	MTHFD2	methylenetetrahydrofolate dehydrogenase (NADP+ dependent) 2, methenyltetrahydrofolate cyclohydrolase
ILMN_2144162	0.033405	0.000831	4.48366	-0.38453	0.303657
ILMN_1748254	0.033405	0.000831	-4.48329	-0.38514	-0.547802	ZNF714	zinc finger protein 714
ILMN_1679725	0.033405	0.000832	-4.48318	-0.38532	-0.641505	PCYOX1	prenylcysteine oxidase 1
ILMN_2072091	0.033429	0.000834	4.48177	-0.38766	0.370573	HNRNPUL2	heterogeneous nuclear ribonucleoprotein U like 2
ILMN_1707748	0.033762	0.000843	4.47493	-0.39897	0.414875
ILMN_1687840	0.033762	0.000845	-4.47394	-0.40062	-0.392397	ABCB7	ATP binding cassette subfamily B member 7
ILMN_1699631	0.033813	0.000847	-4.47206	-0.40372	-0.367337	GATS	GATS, stromal antigen 3 opposite strand
ILMN_3242211	0.033862	0.000851	-4.46978	-0.4075	-0.553197	TMEM187	transmembrane protein 187
ILMN_1757406	0.033862	0.000851	-4.46924	-0.40839	-0.267167	HIST1H1C	histone cluster 1, H1c
ILMN_1860638	0.034002	0.000856	4.46582	-0.41405	0.431211	ST3GAL1	ST3 beta-galactoside alpha-2,3-sialyltransferase 1
ILMN_1747205	0.034159	0.000862	-4.46211	-0.4202	-0.812878	JDP2	Jun dimerization protein 2
ILMN_1662166	0.0342	0.000865	-4.46003	-0.42365	-0.911487	PTK7	protein tyrosine kinase 7 (inactive)
ILMN_1712088	0.0342	0.000866	-4.45945	-0.42461	-0.447906	CLYBL	citrate lyase beta like
ILMN_1652638	0.034392	0.000872	4.45519	-0.43167	0.568602	LRRC58	leucine rich repeat containing 58
ILMN_1661337	0.034396	0.000874	4.45413	-0.43342	0.46098	SRM	spermidine synthase
ILMN_1769412	0.034471	0.000877	4.45188	-0.43715	0.338425	RAPGEF1	Rap guanine nucleotide exchange factor 1
ILMN_1716272	0.034676	0.000884	4.44742	-0.44454	0.805868	KBTBD8	kelch repeat and BTB domain containing 8
ILMN_2399328	0.034704	0.000887	-4.44538	-0.44794	-0.368969	NELFB	negative elongation factor complex member B
ILMN_1716279	0.034704	0.000887	-4.44491	-0.44872	-0.294813	CENPE	centromere protein E
ILMN_1802615	0.034704	0.000889	4.44404	-0.45016	0.664702	CDK6	cyclin dependent kinase 6
ILMN_2248589	0.034719	0.000891	-4.44237	-0.45292	-0.293381	DHX40	DEAH-box helicase 40
ILMN_1783728	0.034719	0.000892	4.44185	-0.45379	0.264067	TBRG4	transforming growth factor beta regulator 4
ILMN_1727577	0.034739	0.000896	-4.43909	-0.45836	-0.723921	GLI2	GLI family zinc finger 2
ILMN_2227133	0.034739	0.000896	-4.43896	-0.45857	-0.942674	CMTR1	cap methyltransferase 1
ILMN_3298716	0.034739	0.000898	4.43778	-0.46054	0.996981
ILMN_1653263	0.034739	0.000898	4.43767	-0.46072	0.480016	GPRIN1	G protein regulated inducer of neurite outgrowth 1
ILMN_1748650	0.034747	0.000902	-4.4352	-0.46482	-0.257624	MRPL45	mitochondrial ribosomal protein L45
ILMN_1698307	0.034747	0.000903	4.43486	-0.46539	0.255886	DBNL	drebrin like
ILMN_1801842	0.034747	0.000904	4.4343	-0.46631	1.19588	PTX3	pentraxin 3
ILMN_1671353	0.034747	0.000905	4.43354	-0.46758	0.351897	IL12A	interleukin 12A
ILMN_1776337	0.034747	0.000906	4.43277	-0.46885	0.402989	CHORDC1	cysteine and histidine rich domain containing 1
ILMN_1727553	0.034939	0.000912	-4.42859	-0.47581	-0.443143	ZBED8	zinc finger BED-type containing 8
ILMN_1710571	0.03498	0.000915	-4.42695	-0.47853	-0.577347	PAPD5	poly(A) RNA polymerase D5, non-canonical
ILMN_1804735	0.035129	0.00092	-4.42352	-0.48422	-0.491555	CBS	cystathionine-beta-synthase
ILMN_1659364	0.035216	0.000924	-4.42111	-0.48822	-0.195747	RFC5	replication factor C subunit 5
ILMN_1661683	0.035228	0.000928	-4.41865	-0.49232	-0.744454	THRA	thyroid hormone receptor, alpha
ILMN_1774261	0.035228	0.000928	-4.41856	-0.49246	-0.403527	DOK4	docking protein 4
ILMN_1787127	0.035228	0.00093	4.41727	-0.49461	0.682472	SLC43A2	solute carrier family 43 member 2
ILMN_1713832	0.035228	0.00093	4.41717	-0.49478	0.770324	SNORD15B	small nucleolar RNA, C/D box 15B
ILMN_2232177	0.035421	0.000937	4.41273	-0.50215	0.275134	ACTN1	actinin alpha 1
ILMN_1766169	0.035421	0.000938	-4.41209	-0.50322	-0.319355	BCAT1	branched chain amino acid transaminase 1
ILMN_2384807	0.035547	0.000943	-4.40907	-0.50824	-0.684643	LRRCC1	leucine rich repeat and coiled-coil centrosomal protein 1
ILMN_1879480	0.035805	0.000952	-4.40391	-0.51683	-0.806119	CCNG2	cyclin G2
ILMN_1718303	0.035865	0.000956	4.40115	-0.52142	0.34598	NECTIN2	nectin cell adhesion molecule 2
ILMN_1671442	0.035865	0.000956	4.40107	-0.52156	0.421849
ILMN_1767446	0.036186	0.000968	-4.39409	-0.53317	-0.383832	RNF150	ring finger protein 150
ILMN_3245625	0.036186	0.000968	-4.394	-0.53332	-0.286085	RFX7	regulatory factor X7
ILMN_1795338	0.036343	0.000974	-4.39035	-0.53941	-0.552629	YPEL1	yippee like 1
ILMN_2308338	0.036343	0.000975	-4.38963	-0.5406	-0.56896	BMF	Bcl2 modifying factor
ILMN_1679093	0.036481	0.000981	-4.3863	-0.54616	-0.250261	ZNF581	zinc finger protein 581
ILMN_1695658	0.036481	0.000982	-4.38558	-0.54736	-0.285993	KIF20A	kinesin family member 20A
ILMN_1743145	0.036689	0.000989	-4.38128	-0.55452	-0.307709	ERAP2	endoplasmic reticulum aminopeptidase 2
ILMN_1687508	0.036689	0.000991	-4.38042	-0.55595	-0.272034	ALDH7A1	aldehyde dehydrogenase 7 family member A1
ILMN_3236935	0.036808	0.000997	4.37674	-0.56208	0.453487
ILMN_1678678	0.036808	0.001	-4.37499	-0.56501	-0.276508	SLC37A4	solute carrier family 37 member 4
ILMN_1752965	0.036808	0.001	4.37425	-0.56624	0.470252	GREM1	gremlin 1, DAN family BMP antagonist
ILMN_1692511	0.036808	0.001	-4.3741	-0.56649	-0.32283	TMEM106C	transmembrane protein 106C
ILMN_1667561	0.036808	0.001	4.37399	-0.56668	0.382877	IFRD1	interferon related developmental regulator 1
ILMN_1777982	0.036835	0.001	-4.37199	-0.57001	-0.995821	USF1	upstream transcription factor 1
ILMN_2337740	0.036835	0.00101	4.37174	-0.57042	0.476877	TULP4	tubby like protein 4
ILMN_1709265	0.037028	0.00101	-4.36778	-0.57703	-0.247949	RNF170	ring finger protein 170
ILMN_2384544	0.037072	0.00101	-4.3662	-0.57967	-0.78744	ADAM15	ADAM metallopeptidase domain 15
ILMN_1657050	0.037276	0.00102	4.36156	-0.58741	0.76065	ARSK	arylsulfatase family member K
ILMN_1791728	0.037276	0.00102	4.36119	-0.58803	0.296237	SLC25A25	solute carrier family 25 member 25
ILMN_1755974	0.037329	0.00103	-4.35821	-0.59301	-0.422911	ALDOC	aldolase, fructose-bisphosphate C
ILMN_2197519	0.037329	0.00103	-4.35808	-0.59322	-0.295755	ZNF627	zinc finger protein 627
ILMN_2404917	0.037329	0.00103	-4.35625	-0.59628	-0.430765	AFAP1L2	actin filament associated protein 1 like 2
ILMN_2336094	0.037329	0.00103	-4.35605	-0.59662	-0.272878	TENM3	teneurin transmembrane protein 3
ILMN_1849134	0.037329	0.00103	4.35571	-0.59719	1.42887
ILMN_1707695	0.037329	0.00103	-4.35501	-0.59836	-0.394909	IFIT1	interferon induced protein with tetratricopeptide repeats 1
ILMN_1702973	0.037485	0.00104	4.35047	-0.60594	0.440619	EVA1A	eva-1 homolog A, regulator of programmed cell death
ILMN_2315780	0.037485	0.00105	4.3477	-0.61056	0.300825	TACC2	transforming acidic coiled-coil containing protein 2
ILMN_1801703	0.037485	0.00105	4.34725	-0.61132	0.876484	CPLX1	complexin 1
ILMN_1699489	0.037485	0.00105	4.3472	-0.6114	0.245286	TUBB6	tubulin beta 6 class V
ILMN_3210741	0.037485	0.00105	4.34697	-0.61178	0.379347
ILMN_1780598	0.037485	0.00105	-4.3468	-0.61206	-0.403604	PIAS1	protein inhibitor of activated STAT 1
ILMN_1659905	0.037485	0.00105	-4.34531	-0.61456	-0.729705	FKBP10	FK506 binding protein 10
ILMN_1780315	0.037485	0.00105	4.34509	-0.61493	0.448325	PUSL1	pseudouridylate synthase-like 1
ILMN_1740487	0.037485	0.00105	4.34465	-0.61566	0.428075	CMTM7	CKLF like MARVEL transmembrane domain containing 7
ILMN_2158705	0.037703	0.00106	-4.34039	-0.62278	-0.330801	ACYP2	acylphosphatase 2
ILMN_3229606	0.037835	0.00107	4.33546	-0.63103	0.510638
ILMN_2094952	0.037835	0.00107	4.33499	-0.63182	0.424994	NUAK2	NUAK family kinase 2
ILMN_1683082	0.037835	0.00107	4.33496	-0.63186	0.417589	RPUSD1	RNA pseudouridylate synthase domain containing 1
ILMN_1714882	0.037835	0.00107	4.33487	-0.63201	3.05358
ILMN_1757134	0.037918	0.00107	4.33273	-0.63559	0.316334	MPV17L2	MPV17 mitochondrial inner membrane protein like 2
ILMN_1678052	0.037931	0.00108	4.33077	-0.63887	0.489851	C19orf24	chromosome 19 open reading frame 24
ILMN_1793559	0.037931	0.00108	-4.33059	-0.63917	-0.778395	CEP85L	centrosomal protein 85 like
ILMN_1671482	0.037931	0.00108	-4.32976	-0.64057	-0.322939	GALM	galactose mutarotase
ILMN_1699603	0.037931	0.00108	4.32908	-0.64171	0.194072	MRPL12	mitochondrial ribosomal protein L12
ILMN_1661799	0.038052	0.00109	4.32635	-0.64627	0.238129	HIGD1A	HIG1 hypoxia inducible domain family member 1A
ILMN_3212373	0.038121	0.00109	4.32444	-0.64947	0.290855
ILMN_1727361	0.038149	0.00109	-4.32315	-0.65163	-0.242334	LEMD3	LEM domain containing 3
ILMN_3179371	0.038175	0.00109	-4.32191	-0.65371	-0.669943	HNRNPK	heterogeneous nuclear ribonucleoprotein K
ILMN_1694840	0.038314	0.0011	-4.31822	-0.65988	-0.398681	MATN2	matrilin 2
ILMN_2146372	0.038314	0.0011	-4.31808	-0.66012	-0.236753	KCTD6	potassium channel tetramerization domain containing 6
ILMN_1706660	0.038476	0.00111	4.31476	-0.66568	0.368935	HYI	hydroxypyruvate isomerase (putative)
ILMN_1675239	0.038797	0.00112	-4.30909	-0.67519	-0.278255	NDUFA7	NADH:ubiquinone oxidoreductase subunit A7
ILMN_1697793	0.038797	0.00112	-4.30785	-0.67726	-0.414206	SYNJ2BP	synaptojanin 2 binding protein
ILMN_1783276	0.038797	0.00112	4.30739	-0.67803	0.28012	NEXN	nexilin F-actin binding protein
ILMN_2342579	0.038925	0.00113	4.30413	-0.68351	0.691569	IL7R	interleukin 7 receptor
ILMN_1763842	0.038925	0.00113	4.30378	-0.68408	0.314551	PTRH1	peptidyl-tRNA hydrolase 1 homolog
ILMN_1691119	0.038961	0.00113	-4.30239	-0.68641	-0.855204	RNF122	ring finger protein 122
ILMN_1709237	0.038961	0.00113	-4.30156	-0.68781	-0.459266	EPHX2	epoxide hydrolase 2
ILMN_1763941	0.039032	0.00114	-4.29966	-0.69099	-0.253452	LRRC49	leucine rich repeat containing 49
ILMN_2104830	0.039127	0.00114	-4.2974	-0.69479	-0.517915	ACP2	acid phosphatase 2, lysosomal
ILMN_1740500	0.039136	0.00114	-4.29631	-0.69661	-0.846961	TSPYL4	TSPY like 4
ILMN_1801246	0.039136	0.00115	-4.2956	-0.6978	-0.381309	IFITM1	interferon induced transmembrane protein 1
ILMN_1757287	0.039232	0.00115	4.29292	-0.7023	0.330011	MAPK6	mitogen-activated protein kinase 6
ILMN_1738420	0.039232	0.00115	4.2925	-0.70301	0.676173	TMEM201	transmembrane protein 201
ILMN_1658080	0.039646	0.00117	-4.28557	-0.71464	-0.949303	ZNF573	zinc finger protein 573
ILMN_1774982	0.039702	0.00117	-4.28391	-0.71742	-0.355672	CDC42EP5	CDC42 effector protein 5
ILMN_1782993	0.040009	0.00118	4.27808	-0.72721	0.614519	DHODH	dihydroorotate dehydrogenase (quinone)
ILMN_1662905	0.040009	0.00118	4.27679	-0.72938	0.20634	NME1-NME2	NME1-NME2 readthrough
ILMN_1733288	0.040009	0.00119	-4.27579	-0.73107	-0.46266	C1RL	complement C1r subcomponent like
ILMN_1660436	0.040009	0.00119	-4.27532	-0.73185	-0.568847	HSPA1B	heat shock protein family A (Hsp70) member 1B
ILMN_1727996	0.040009	0.00119	-4.2753	-0.73189	-0.459179	BAG4	BCL2 associated athanogene 4
ILMN_1753002	0.040136	0.00119	-4.27264	-0.73636	-0.241658	RAB2B	RAB2B, member RAS oncogene family
ILMN_2213297	0.040416	0.0012	-4.26778	-0.74452	-0.37341	C11orf54	chromosome 11 open reading frame 54
ILMN_1679139	0.04054	0.00121	4.26497	-0.74924	1.40051	HORMAD2	HORMA domain containing 2
ILMN_1752728	0.04054	0.00121	-4.26383	-0.75116	-0.289638	FUCA1	fucosidase, alpha-L- 1, tissue
ILMN_1685260	0.04054	0.00121	-4.26354	-0.75164	-0.432624	DNM1L	dynamin 1 like
ILMN_1722309	0.04054	0.00121	4.26272	-0.75302	0.395274	ENDOG	endonuclease G
ILMN_2269564	0.040669	0.00122	-4.25921	-0.75893	-0.654937	ARID4B	AT-rich interaction domain 4B
ILMN_2261973	0.040669	0.00122	4.25843	-0.76023	0.341873	DPH3	diphthamide biosynthesis 3
ILMN_3240173	0.040669	0.00122	4.2578	-0.76129	0.835878	MTSS1L	metastasis suppressor 1 like
ILMN_1741200	0.040669	0.00122	-4.25681	-0.76297	-0.247503	RFX5	regulatory factor X5
ILMN_2414399	0.040669	0.00122	4.25679	-0.763	0.237973	NME1	NME/NM23 nucleoside diphosphate kinase 1
ILMN_1803745	0.040669	0.00123	-4.25551	-0.76516	-0.250667	SUOX	sulfite oxidase
ILMN_3235185	0.040669	0.00123	-4.25448	-0.76688	-0.368054	SNRNP200	small nuclear ribonucleoprotein U5 subunit 200
ILMN_1787265	0.040669	0.00123	-4.25438	-0.76705	-0.416919	ZNF503	zinc finger protein 503
ILMN_2298818	0.040756	0.00123	-4.25235	-0.77048	-0.786114	RPS29	ribosomal protein S29
ILMN_2408543	0.040863	0.00124	4.2482	-0.77746	0.650519	PLAUR	plasminogen activator, urokinase receptor
ILMN_1731666	0.040863	0.00124	-4.24772	-0.77827	-1.00538	ZNF641	zinc finger protein 641
ILMN_1801156	0.040863	0.00125	-4.24655	-0.78024	-0.539183	RLF	rearranged L-myc fusion
ILMN_1769532	0.040863	0.00125	4.24631	-0.78064	0.436527	FAM86B1	family with sequence similarity 86 member B1
ILMN_1708174	0.040863	0.00125	-4.24623	-0.78078	-1.23225
ILMN_1660277	0.040863	0.00125	-4.24601	-0.78115	-0.528571	PDXDC2P	pyridoxal dependent decarboxylase domain containing 2, pseudogene
ILMN_2083469	0.040988	0.00125	4.24344	-0.78548	0.316636	IRS2	insulin receptor substrate 2
ILMN_1805225	0.041109	0.00126	-4.24094	-0.78968	-0.329436	LPCAT3	lysophosphatidylcholine acyltransferase 3
ILMN_3246273	0.041178	0.00126	-4.23916	-0.79268	-0.358521	RNU1-3	RNA, U1 small nuclear 3
ILMN_2194229	0.041216	0.00127	-4.23731	-0.79579	-0.652731	TMEM128	transmembrane protein 128
ILMN_1806408	0.041216	0.00127	4.23704	-0.79624	0.320888	ACADVL	acyl-CoA dehydrogenase, very long chain
ILMN_1762407	0.041312	0.00127	-4.23452	-0.80049	-0.252296	CABLES2	Cdk5 and Abl enzyme substrate 2
ILMN_1748352	0.041312	0.00127	-4.23411	-0.80118	-0.258804	CTSV	cathepsin V
ILMN_1767651	0.041339	0.00128	-4.23294	-0.80316	-0.453773	TECPR1	tectonin beta-propeller repeat containing 1
ILMN_2390310	0.041372	0.00128	4.2317	-0.80525	0.383518
ILMN_1788738	0.041432	0.00128	4.23007	-0.80799	0.440491	ZNRF3	zinc and ring finger 3
ILMN_1788180	0.041618	0.00129	-4.22665	-0.81375	-0.407061	RAB13	RAB13, member RAS oncogene family
ILMN_2291619	0.041618	0.00129	-4.22591	-0.81501	-0.34277	RAB3IP	RAB3A interacting protein
ILMN_3248703	0.041686	0.0013	4.22418	-0.81792	0.478833	SNORD99	small nucleolar RNA, C/D box 99
ILMN_1692698	0.042115	0.00131	-4.21747	-0.82924	-0.427102	VASH2	vasohibin 2
ILMN_1663616	0.042129	0.00131	-4.2165	-0.83088	-0.775027	DNAJC7	DnaJ heat shock protein family (Hsp40) member C7
ILMN_1694847	0.042169	0.00132	-4.21517	-0.83312	-0.466785	TERF1	telomeric repeat binding factor 1
ILMN_1789364	0.042226	0.00132	-4.21315	-0.83653	-0.476847	ZNF789	zinc finger protein 789
ILMN_1745471	0.042226	0.00132	-4.21245	-0.83771	-0.320573	IRF9	interferon regulatory factor 9
ILMN_1813641	0.042226	0.00132	4.21205	-0.83838	0.342993	TOR4A	torsin family 4 member A
ILMN_1692020	0.042235	0.00133	-4.21076	-0.84055	-0.560337	PRSS16	protease, serine 16
ILMN_2206098	0.042235	0.00133	-4.21038	-0.8412	-0.494134	ATG10	autophagy related 10
ILMN_1773059	0.042457	0.00134	-4.20657	-0.84763	-0.557502	ADGRA2	adhesion G protein-coupled receptor A2
ILMN_3230241	0.042617	0.00135	-4.20261	-0.85432	-0.347084
ILMN_2189424	0.042617	0.00135	4.20227	-0.85489	0.356329	MRPL20	mitochondrial ribosomal protein L20
ILMN_1700546	0.042617	0.00135	-4.20186	-0.85558	-0.426101	ELOVL6	ELOVL fatty acid elongase 6
ILMN_2384857	0.042617	0.00135	-4.20132	-0.8565	-0.441889	DHRS2	dehydrogenase/reductase 2
ILMN_1768820	0.04267	0.00135	-4.19914	-0.86017	-0.266152	CYP11A1	cytochrome P450 family 11 subfamily A member 1
ILMN_2326512	0.04267	0.00135	-4.19906	-0.86032	-0.603766	CASP1	caspase 1
ILMN_2413158	0.042713	0.00136	4.19751	-0.86293	0.363399	PODXL	podocalyxin like
ILMN_1699071	0.042713	0.00136	4.19695	-0.86388	0.255751	MAP3K7CL	MAP3K7 C-terminal like
ILMN_1732612	0.042853	0.00136	4.19429	-0.86837	0.39916	SHB	SH2 domain containing adaptor protein B
ILMN_2145116	0.042915	0.00137	-4.1927	-0.87107	-0.382784	TMEM173	transmembrane protein 173
ILMN_1681703	0.042992	0.00137	-4.19091	-0.87409	-0.46304	FOXO3	forkhead box O3
ILMN_3288268	0.042997	0.00137	4.19007	-0.8755	0.396396
ILMN_1679267	0.043071	0.00138	4.18832	-0.87845	0.577808	TGM2	transglutaminase 2
ILMN_2321064	0.043085	0.00138	-4.1871	-0.88053	-1.12437	BAX	BCL2 associated X, apoptosis regulator
ILMN_1666323	0.043085	0.00138	4.18661	-0.88135	1.08066
ILMN_1759743	0.043163	0.00139	4.1845	-0.88492	0.333713	SLC38A10	solute carrier family 38 member 10
ILMN_1752665	0.043163	0.00139	4.18406	-0.88567	0.316503	ELMO3	engulfment and cell motility 3
ILMN_1681998	0.043247	0.00139	-4.18171	-0.88964	-0.965639	AP2B1	adaptor related protein complex 2 beta 1 subunit
ILMN_1755303	0.043247	0.0014	4.18144	-0.8901	0.358765	ZNF217	zinc finger protein 217
ILMN_1693338	0.043255	0.0014	-4.18004	-0.89246	-0.356949	CYP1B1	cytochrome P450 family 1 subfamily B member 1
ILMN_1705301	0.043255	0.0014	4.17851	-0.89504	0.297212	TEAD4	TEA domain transcription factor 4
ILMN_3246433	0.043255	0.0014	4.1784	-0.89523	0.519411	RNY5	RNA, Ro-associated Y5
ILMN_1656482	0.043255	0.0014	-4.17832	-0.89537	-0.305087	OSBPL2	oxysterol binding protein like 2
ILMN_1696974	0.043329	0.00141	-4.17659	-0.8983	-0.489073	ANG	angiogenin
ILMN_1766261	0.043353	0.00141	-4.17537	-0.90036	-0.72145	SLC2A12	solute carrier family 2 member 12
ILMN_3306730	0.043353	0.00141	-4.17445	-0.90192	-0.406774	RBM47	RNA binding motif protein 47
ILMN_1708375	0.043353	0.00141	-4.17403	-0.90262	-0.386738	IRF1	interferon regulatory factor 1
ILMN_1719975	0.043386	0.00142	-4.17026	-0.909	-0.821003	HOXC4	homeobox C4
ILMN_2128967	0.043386	0.00142	-4.16992	-0.90959	-0.341243	C11orf1	chromosome 11 open reading frame 1
ILMN_1767253	0.043386	0.00143	4.16921	-0.91078	0.341598	RRP12	ribosomal RNA processing 12 homolog
ILMN_1748591	0.043386	0.00143	4.16861	-0.91179	0.295139	ODC1	ornithine decarboxylase 1
ILMN_3288755	0.043386	0.00143	-4.16824	-0.91243	-0.557799
ILMN_1756049	0.043386	0.00143	4.16801	-0.91282	0.236327
ILMN_1661599	0.043386	0.00143	-4.16793	-0.91295	-0.545149	DDIT4	DNA damage inducible transcript 4
ILMN_1662364	0.043386	0.00143	-4.16767	-0.91339	-0.309654	AARS	alanyl-tRNA synthetase
ILMN_2120247	0.043464	0.00144	-4.16466	-0.91848	-0.339674	SLC2A10	solute carrier family 2 member 10
ILMN_3243644	0.043464	0.00144	-4.16448	-0.91878	-0.410405
ILMN_1768812	0.043464	0.00144	-4.16442	-0.91889	-0.340258	FXYD6	FXYD domain containing ion transport regulator 6
ILMN_1785635	0.043574	0.00144	-4.16224	-0.92258	-0.587397	BRD3	bromodomain containing 3
ILMN_1664231	0.043574	0.00144	4.1615	-0.92383	0.251482	TIMM23	translocase of inner mitochondrial membrane 23
ILMN_1668713	0.043626	0.00145	-4.15983	-0.92666	-1.30561	GABPB2	GA binding protein transcription factor beta subunit 2
ILMN_1802089	0.043626	0.00145	-4.15876	-0.92847	-0.625137	SYMPK	symplekin
ILMN_2395856	0.043626	0.00145	-4.15863	-0.9287	-0.289025	TMEM218	transmembrane protein 218
ILMN_1799026	0.044027	0.00147	-4.15231	-0.9394	-0.722186	PCDH18	protocadherin 18
ILMN_1653220	0.044027	0.00147	-4.1519	-0.9401	-0.538489	PITPNM1	phosphatidylinositol transfer protein membrane associated 1
ILMN_1707551	0.044058	0.00147	-4.15013	-0.94309	-0.98058	AFMID	arylformamidase
ILMN_1761010	0.044058	0.00148	-4.14892	-0.94514	-0.205898	PCCB	propionyl-CoA carboxylase beta subunit
ILMN_1732375	0.044058	0.00148	4.14868	-0.94556	0.878059	EEFSEC	eukaryotic elongation factor, selenocysteine-tRNA specific
ILMN_2150894	0.044058	0.00148	4.1486	-0.94569	0.40285	ALDH1B1	aldehyde dehydrogenase 1 family member B1
ILMN_1783627	0.044071	0.00148	-4.14771	-0.9472	-1.21724
ILMN_1747277	0.044126	0.00148	4.14627	-0.94964	1.96377	KIAA1257	KIAA1257
ILMN_1749834	0.044393	0.00149	-4.14183	-0.95716	-0.422051
ILMN_1759513	0.044393	0.0015	4.14135	-0.95797	0.277598	RND3	Rho family GTPase 3
ILMN_1680339	0.044438	0.0015	-4.13826	-0.96321	-0.326001	PDGFRL	platelet derived growth factor receptor like
ILMN_2347068	0.044438	0.0015	-4.13804	-0.96358	-0.351949	MKNK2	MAP kinase interacting serine/threonine kinase 2
ILMN_1664608	0.044438	0.00151	4.13703	-0.9653	0.321094
ILMN_1802631	0.044438	0.00151	-4.13665	-0.96594	-0.274647	AGA	aspartylglucosaminidase
ILMN_1804834	0.044438	0.00151	-4.1357	-0.96757	-0.291036	OARD1	O-acyl-ADP-ribose deacylase 1
ILMN_2348090	0.044438	0.00151	4.13491	-0.9689	0.241396	MRPL55	mitochondrial ribosomal protein L55
ILMN_2357134	0.044438	0.00152	4.13272	-0.97261	0.587816	SPHK1	sphingosine kinase 1
ILMN_1678705	0.044438	0.00152	-4.13271	-0.97263	-0.474957	ENDOV	endonuclease V
ILMN_1684346	0.044438	0.00152	-4.13229	-0.97334	-0.984629	TNFAIP8L1	TNF alpha induced protein 8 like 1
ILMN_1688629	0.044438	0.00152	-4.13203	-0.97379	-0.236947	ZNF274	zinc finger protein 274
ILMN_1654586	0.044438	0.00152	4.13188	-0.97404	0.536864	RASA3	RAS p21 protein activator 3
ILMN_1738589	0.044438	0.00152	4.13171	-0.97433	0.697405	MGLL	monoglyceride lipase
ILMN_3236021	0.044438	0.00152	-4.13151	-0.97467	-0.64843
ILMN_3209973	0.0445	0.00153	4.13	-0.97723	0.255353
ILMN_1694147	0.044562	0.00153	-4.12803	-0.98057	-0.267012	PUS3	pseudouridylate synthase 3
ILMN_1786041	0.044562	0.00153	-4.12778	-0.98099	-0.687095	ASB9	ankyrin repeat and SOCS box containing 9
ILMN_1791792	0.04459	0.00153	4.12672	-0.98279	0.268394	TIGAR	TP53 induced glycolysis regulatory phosphatase
ILMN_3308335	0.044778	0.00154	-4.1236	-0.98809	-0.315347	RNU6-1	RNA, U6 small nuclear 1
ILMN_1788223	0.044783	0.00154	-4.12283	-0.98939	-0.564315	RSPH3	radial spoke 3 homolog
ILMN_1716426	0.044914	0.00155	4.12045	-0.99343	1.52984
ILMN_3263918	0.04505	0.00156	4.11802	-0.99756	0.350182
ILMN_2210129	0.045132	0.00156	-4.11569	-1.00151	-0.32311	PRIM1	primase (DNA) subunit 1
ILMN_3280565	0.045132	0.00156	4.11558	-1.00171	2.22023
ILMN_1663054	0.045217	0.00157	4.11381	-1.00472	0.704556
ILMN_1854924	0.0455	0.00158	4.10953	-1.01199	0.685
ILMN_1797531	0.045503	0.00158	4.10879	-1.01324	0.422247	PRKAG2	protein kinase AMP-activated non-catalytic subunit gamma 2
ILMN_1772796	0.045604	0.00159	4.10577	-1.01838	0.264295	DYNLL2	dynein light chain LC8-type 2
ILMN_1717677	0.045604	0.00159	-4.1056	-1.01867	-1.1998	ZFHX2	zinc finger homeobox 2
ILMN_1679838	0.045604	0.00159	-4.10528	-1.01921	-0.312715	TCEAL9	transcription elongation factor A like 9
ILMN_1745785	0.045604	0.00159	4.10475	-1.02011	0.540766	NR2F2	nuclear receptor subfamily 2 group F member 2
ILMN_1717229	0.045658	0.0016	4.10295	-1.02317	0.334052	AAED1	AhpC/TSA antioxidant enzyme domain containing 1
ILMN_1815705	0.045658	0.0016	-4.10268	-1.02362	-0.359684	LZTFL1	leucine zipper transcription factor like 1
ILMN_1670561	0.045802	0.00161	-4.10019	-1.02786	-0.392975	TCEAL8	transcription elongation factor A like 8
ILMN_1683059	0.046111	0.00162	-4.09564	-1.03559	-0.279826	SIRT5	sirtuin 5
ILMN_1679617	0.04619	0.00163	-4.09313	-1.03987	-0.910632	HLA-DRB4	major histocompatibility complex, class II, DR beta 4
ILMN_2094360	0.04619	0.00163	4.09288	-1.04029	0.388728	NR2F2	nuclear receptor subfamily 2 group F member 2
ILMN_1713892	0.04619	0.00163	-4.09261	-1.04075	-0.450151	SMIM14	small integral membrane protein 14
ILMN_1723843	0.046301	0.00163	-4.09054	-1.04426	-0.261151	CSNK2A2	casein kinase 2 alpha 2
ILMN_1892638	0.046328	0.00164	-4.08888	-1.04709	-0.357818	DKFZP564C152	DKFZP564C152 protein
ILMN_2371825	0.046328	0.00164	-4.08885	-1.04714	-0.287108	AGL	amylo-alpha-1, 6-glucosidase, 4-alpha-glucanotransferase
ILMN_1710668	0.046433	0.00164	4.08686	-1.05052	0.45613	LETM1	leucine zipper and EF-hand containing transmembrane protein 1
ILMN_1658957	0.046506	0.00165	-4.08503	-1.05365	-0.538296	WASH7P	WAS protein family homolog 7 pseudogene
ILMN_1714197	0.046506	0.00165	-4.0846	-1.05437	-0.310137	ACSS2	acyl-CoA synthetase short-chain family member 2
ILMN_3230582	0.046542	0.00166	4.083	-1.0571	2.34629	LOC646626	uncharacterized LOC646626
ILMN_1847645	0.046542	0.00166	-4.0822	-1.05846	-0.55276
ILMN_1756550	0.046542	0.00166	-4.08213	-1.05858	-0.374457	NUP62CL	nucleoporin 62 C-terminal like
ILMN_1767642	0.046687	0.00167	-4.07911	-1.06373	-0.485816	ARL14EP	ADP ribosylation factor like GTPase 14 effector protein
ILMN_1701165	0.046687	0.00167	-4.07837	-1.06497	-0.339646	BCL7C	BCL tumor suppressor 7C
ILMN_1801939	0.046687	0.00167	-4.07832	-1.06506	-0.221197	CCNB2	cyclin B2
ILMN_1696160	0.046815	0.00168	4.07608	-1.06888	0.647402
ILMN_2310295	0.046835	0.00168	-4.07515	-1.07046	-0.68058
ILMN_3235279	0.047001	0.00169	4.07187	-1.07604	0.383813	RADIL	Rap associating with DIL domain
ILMN_1790008	0.047001	0.00169	-4.07123	-1.07714	-0.308463	CYP2U1	cytochrome P450 family 2 subfamily U member 1
ILMN_2176592	0.047001	0.00169	-4.07112	-1.07733	-0.858817	BCHE	butyrylcholinesterase
ILMN_1787081	0.04721	0.0017	-4.06791	-1.0828	-0.412149	TADA2A	transcriptional adaptor 2A
ILMN_2221564	0.047412	0.00171	4.06479	-1.0881	0.238844	LYAR	Ly1 antibody reactive
ILMN_1741054	0.047461	0.00171	4.06354	-1.09024	0.324288	SLC5A6	solute carrier family 5 member 6
ILMN_3282768	0.047667	0.00172	4.06039	-1.09561	0.377759
ILMN_3202591	0.047671	0.00172	-4.05968	-1.09682	-0.33067
ILMN_1813091	0.047705	0.00173	-4.05861	-1.09864	-0.218629	ARL1	ADP ribosylation factor like GTPase 1
ILMN_2062468	0.047754	0.00173	-4.05713	-1.10117	-0.296764	IGFBP7	insulin like growth factor binding protein 7
ILMN_3266894	0.047754	0.00173	4.05669	-1.10191	0.824479
ILMN_1655694	0.047841	0.00174	4.05459	-1.1055	0.40397
ILMN_1907467	0.047841	0.00174	-4.0539	-1.10667	-0.590561	LOC101927166	uncharacterized LOC101927166
ILMN_1795836	0.047841	0.00174	-4.05366	-1.10708	-0.40236	YBEY	ybeY metallopeptidase (putative)
ILMN_3245769	0.047872	0.00175	4.05263	-1.10883	0.57728	FAM163A	family with sequence similarity 163 member A
ILMN_1685202	0.047887	0.00175	-4.05178	-1.11027	-1.43019	KRBA2	KRAB-A domain containing 2
ILMN_1731518	0.047932	0.00175	4.0506	-1.1123	0.511105	PLD6	phospholipase D family member 6
ILMN_2259818	0.047934	0.00175	4.04991	-1.11348	0.364607	MELTF	melanotransferrin
ILMN_1797056	0.048043	0.00176	4.04796	-1.11679	0.551518	TAF5L	TATA-box binding protein associated factor 5 like
ILMN_1651964	0.048152	0.00177	-4.04601	-1.12012	-0.258163	ABCC5	ATP binding cassette subfamily C member 5
ILMN_1669788	0.048476	0.00178	-4.04151	-1.12779	-0.218898	NUDT14	nudix hydrolase 14
ILMN_2079386	0.048491	0.00178	-4.04068	-1.12921	-0.328582	RPL22	ribosomal protein L22
ILMN_1712211	0.04871	0.00179	-4.03745	-1.13472	-1.30514
ILMN_1799488	0.048807	0.0018	4.03567	-1.13777	0.540898	ZNF383	zinc finger protein 383
ILMN_1814797	0.048821	0.0018	4.03407	-1.14049	0.532468
ILMN_1763540	0.048821	0.00181	4.03316	-1.14205	0.289083	PSME4	proteasome activator subunit 4
ILMN_1653283	0.048821	0.00181	-4.03264	-1.14294	-0.564455	APP	amyloid beta precursor protein
ILMN_1725271	0.048821	0.00181	4.03215	-1.14378	0.504702	GPR3	G protein-coupled receptor 3
ILMN_1796430	0.048821	0.00181	4.0317	-1.14454	0.414429	PSMD3	proteasome 26S subunit, non-ATPase 3
ILMN_1703337	0.048821	0.00181	-4.03161	-1.1447	-1.71491
ILMN_1779448	0.048841	0.00181	-4.03072	-1.14622	-0.251332	EFHD1	EF-hand domain family member D1
ILMN_1739256	0.04897	0.00182	4.02856	-1.1499	0.620682	BAHD1	bromo adjacent homology domain containing 1
ILMN_2148668	0.048971	0.00182	-4.0279	-1.15102	-0.330897	RCBTB2	RCC1 and BTB domain containing protein 2
ILMN_1768480	0.048981	0.00183	-4.02694	-1.15267	-0.297622	VGLL4	vestigial like family member 4
ILMN_1783675	0.048981	0.00183	-4.02603	-1.15423	-0.605706	ASB8	ankyrin repeat and SOCS box containing 8
ILMN_1686116	0.048981	0.00183	4.02585	-1.15453	0.481489	THBS1	thrombospondin 1
ILMN_2367165	0.049023	0.00183	-4.02473	-1.15645	-0.429921
ILMN_2352009	0.049283	0.00185	4.02106	-1.16271	0.334041	ACADVL	acyl-CoA dehydrogenase, very long chain
ILMN_1699574	0.0493	0.00185	4.02023	-1.16414	0.38703	NRP1	neuropilin 1
ILMN_3290019	0.049777	0.00187	4.01409	-1.17462	0.338538
ILMN_1689059	0.050003	0.00188	-4.01045	-1.18085	-0.206255	ZNF329	zinc finger protein 329
ILMN_3301042	0.050003	0.00188	-4.01022	-1.18124	-0.308825	FLVCR1-AS1	FLVCR1 antisense RNA 1 (head to head)
ILMN_1713266	0.050003	0.00188	-4.00959	-1.18232	-0.42717	FAM46C	family with sequence similarity 46 member C
ILMN_1708391	0.050052	0.00189	-4.00839	-1.18436	-1.24677	NR1H4	nuclear receptor subfamily 1 group H member 4
ILMN_2386444	0.050372	0.0019	4.00413	-1.19165	1.01178	ANGPTL4	angiopoietin like 4
ILMN_3251587	0.05041	0.00191	-4.00216	-1.19501	-1.82312	RNA28S5	RNA, 28S ribosomal 5
ILMN_1656691	0.05041	0.00191	-4.00193	-1.1954	-0.315368	FBXO4	F-box protein 4
ILMN_1807016	0.05041	0.00191	-4.00119	-1.19667	-0.327024	LHX2	LIM homeobox 2
ILMN_1768004	0.05041	0.00191	-4.00116	-1.19673	-0.403678	PDCD4	programmed cell death 4 (neoplastic transformation inhibitor)
ILMN_1804509	0.050443	0.00191	-4.00015	-1.19846	-1.17912	DPYSL5	dihydropyrimidinase like 5
ILMN_2390114	0.05047	0.00192	3.99921	-1.20006	0.294733
ILMN_1760174	0.050537	0.00192	-3.99783	-1.20243	-0.267146	MCCC1	methylcrotonoyl-CoA carboxylase 1
ILMN_1813028	0.050696	0.00193	-3.99541	-1.20657	-0.282961	CBX5	chromobox 5
ILMN_1719696	0.050718	0.00194	-3.99398	-1.20901	-0.44142	PLD1	phospholipase D1
ILMN_1771093	0.050718	0.00194	-3.9939	-1.20915	-0.2467	ZNF414	zinc finger protein 414
ILMN_1729832	0.050841	0.00194	-3.9915	-1.21326	-0.820889
ILMN_1699695	0.050841	0.00195	3.99101	-1.21409	0.413406	TNFRSF21	TNF receptor superfamily member 21
ILMN_1690532	0.050841	0.00195	-3.99063	-1.21474	-1.01869
ILMN_1663092	0.051006	0.00196	3.98766	-1.21983	0.361571	CITED2	Cbp/p300 interacting transactivator with Glu/Asp rich carboxy-terminal domain 2
ILMN_3246805	0.051006	0.00196	-3.98754	-1.22004	-1.53993
ILMN_1664978	0.051138	0.00196	3.98545	-1.22361	0.361612	TJP2	tight junction protein 2
ILMN_1739423	0.051162	0.00197	-3.98456	-1.22514	-1.06129	RN7SK	RNA, 7SK small nuclear
ILMN_1774272	0.051165	0.00197	3.98389	-1.22627	0.367845	ESRRA	estrogen related receptor alpha
ILMN_1801077	0.051576	0.00199	3.97872	-1.23513	0.508082	PLIN2	perilipin 2
ILMN_2065022	0.051937	0.002	-3.97412	-1.243	-0.280903	ARHGAP44	Rho GTPase activating protein 44
ILMN_2383305	0.052194	0.00202	3.9707	-1.24886	0.303733	GPATCH4	G-patch domain containing 4
ILMN_1678054	0.052276	0.00202	-3.96875	-1.25222	-0.333499	TRIM21	tripartite motif containing 21
ILMN_3230300	0.052276	0.00202	3.96857	-1.25252	0.456261
ILMN_1703053	0.05235	0.00203	-3.96715	-1.25496	-0.860202	ZFP91	ZFP91 zinc finger protein
ILMN_2415748	0.05243	0.00204	-3.96483	-1.25894	-0.417671	WSB1	WD repeat and SOCS box containing 1
ILMN_1707137	0.05243	0.00204	-3.96473	-1.25911	-0.325604	C17orf97	chromosome 17 open reading frame 97
ILMN_2385278	0.05243	0.00204	3.96442	-1.25963	0.255155	DCAF4	DDB1 and CUL4 associated factor 4
ILMN_1787509	0.052518	0.00204	3.96267	-1.26263	0.27863	HELZ2	helicase with zinc finger 2
ILMN_1752199	0.052518	0.00205	-3.9616	-1.26446	-0.298938	LHPP	phospholysine phosphohistidine inorganic pyrophosphate phosphatase
ILMN_3239912	0.052518	0.00205	-3.96149	-1.26466	-0.539689	HSFY1P1	heat shock transcription factor, Y-linked 1 pseudogene 1
ILMN_3293049	0.052518	0.00205	3.96101	-1.26548	0.293246
ILMN_1874589	0.052542	0.00205	3.96015	-1.26696	1.92585
ILMN_1718766	0.052607	0.00206	-3.95837	-1.27	-0.304663	MT1F	metallothionein 1F
ILMN_2389376	0.052607	0.00206	-3.95821	-1.27028	-0.305188	DCAF11	DDB1 and CUL4 associated factor 11
ILMN_1752380	0.052623	0.00206	-3.95716	-1.27208	-0.462129	ZNF565	zinc finger protein 565
ILMN_1785424	0.052623	0.00207	-3.95682	-1.27267	-0.326828	ABLIM1	actin binding LIM protein 1
ILMN_1842394	0.052625	0.00207	3.9554	-1.2751	0.593619
ILMN_1796074	0.052625	0.00207	-3.95524	-1.27537	-0.297599	TYMSOS	TYMS opposite strand
ILMN_2364088	0.052625	0.00207	-3.95467	-1.27635	-0.534431	GEMIN8	gem nuclear organelle associated protein 8
ILMN_3243593	0.052625	0.00208	-3.95419	-1.27717	-1.2009	RNA18S5	RNA, 18S ribosomal 5
ILMN_1751276	0.052625	0.00208	3.95376	-1.27792	0.350165	BDNF	brain derived neurotrophic factor
ILMN_1655915	0.052835	0.00209	-3.95089	-1.28283	-0.415783	MMP11	matrix metallopeptidase 11
ILMN_1869087	0.052842	0.00209	3.94968	-1.2849	0.356637	CLOCK	clock circadian regulator
ILMN_1705407	0.052842	0.00209	3.9496	-1.28504	0.548366	NOP56	NOP56 ribonucleoprotein
ILMN_1704196	0.052857	0.0021	-3.94844	-1.28703	-1.10542	DSG2	desmoglein 2
ILMN_1671557	0.052857	0.0021	3.948	-1.28779	0.653246	PHLDA2	pleckstrin homology like domain family A member 2
ILMN_1651832	0.052857	0.0021	3.94703	-1.28945	0.288217	EHD1	EH domain containing 1
ILMN_1716397	0.052857	0.0021	3.94703	-1.28945	0.289169	LAYN	layilin
ILMN_1685170	0.053186	0.00212	-3.94278	-1.29674	-0.371148	ANXA11	annexin A11
ILMN_2362982	0.053186	0.00212	-3.94205	-1.298	-0.775564	ARID4B	AT-rich interaction domain 4B
ILMN_2415144	0.053186	0.00212	-3.94171	-1.29858	-0.350961	SP110	SP110 nuclear body protein
ILMN_1741204	0.053258	0.00213	-3.94029	-1.30102	-0.293516	KLHDC2	kelch domain containing 2
ILMN_2170080	0.053258	0.00213	3.9393	-1.30272	0.559318	CIDECP	cell death-inducing DFFA-like effector c pseudogene
ILMN_2390821	0.053258	0.00213	-3.93894	-1.30333	-0.419776
ILMN_1788462	0.053258	0.00214	3.93781	-1.30527	0.252007
ILMN_1750636	0.053258	0.00214	3.93779	-1.3053	0.316603
ILMN_1685580	0.053258	0.00214	-3.93717	-1.30637	-0.316948	CBLB	Cbl proto-oncogene B
ILMN_1668228	0.053258	0.00214	3.93657	-1.30741	0.37699
ILMN_1696622	0.053258	0.00214	3.93584	-1.30865	0.326218	SLC38A6	solute carrier family 38 member 6
ILMN_1782810	0.053258	0.00215	-3.93515	-1.30984	-0.378162	ACTRT3	actin related protein T3
ILMN_1739681	0.053258	0.00215	-3.93455	-1.31087	-0.923202
ILMN_2390472	0.053258	0.00215	-3.93438	-1.31117	-0.299173	TTC14	tetratricopeptide repeat domain 14
ILMN_2393341	0.053262	0.00216	-3.93218	-1.31494	-0.52017	LIAS	lipoic acid synthetase
ILMN_2391400	0.053262	0.00216	-3.93188	-1.31545	-0.451693	PITX2	paired like homeodomain 2
ILMN_1840894	0.053262	0.00216	3.93168	-1.31579	0.438159	GPATCH2L	G-patch domain containing 2 like
ILMN_1655051	0.053262	0.00216	3.93162	-1.31589	0.505969	FAM86B1	family with sequence similarity 86 member B1
ILMN_1698653	0.053262	0.00216	3.93138	-1.31631	0.658425	ODF2	outer dense fiber of sperm tails 2
ILMN_1713638	0.053474	0.00217	3.92816	-1.32183	0.633464	NIPAL4	NIPA like domain containing 4
ILMN_1808661	0.053474	0.00218	3.92639	-1.32488	0.251352	TOMM5	translocase of outer mitochondrial membrane 5
ILMN_1715013	0.053474	0.00218	-3.92612	-1.32534	-0.424401	ERMAP	erythroblast membrane associated protein (Scianna blood group)
ILMN_3283742	0.053474	0.00218	-3.92574	-1.326	-0.806318
ILMN_1812478	0.053474	0.00218	-3.92502	-1.32724	-0.197065	ZNHIT3	zinc finger HIT-type containing 3
ILMN_1737611	0.053474	0.00219	-3.92472	-1.32775	-0.250379	VAMP1	vesicle associated membrane protein 1
ILMN_1771320	0.053474	0.00219	-3.92425	-1.32855	-0.545151
ILMN_1779648	0.053474	0.00219	-3.92415	-1.32872	-0.41097	HIST3H2A	histone cluster 3, H2a
ILMN_1714990	0.053474	0.00219	-3.92323	-1.33031	-0.266095	DBT	dihydrolipoamide branched chain transacylase E2
ILMN_1741017	0.053474	0.0022	-3.92211	-1.33223	-0.630347	PIP4K2B	phosphatidylinositol-5-phosphate 4-kinase type 2 beta
ILMN_1764362	0.053474	0.0022	3.9221	-1.33225	0.311655	LYAR	Ly1 antibody reactive
ILMN_1654609	0.053474	0.0022	-3.92192	-1.33256	-0.321541
ILMN_2077623	0.053474	0.0022	3.92153	-1.33323	0.450885	RRAS2	related RAS viral (r-ras) oncogene homolog 2
ILMN_1745271	0.053491	0.0022	3.92076	-1.33455	0.314001	EXOSC4	exosome component 4
ILMN_1756784	0.053638	0.00221	3.91816	-1.33902	0.453491	NCS1	neuronal calcium sensor 1
ILMN_1695432	0.053638	0.00221	3.91805	-1.33921	0.345672	TPST2	tyrosylprotein sulfotransferase 2
ILMN_1682792	0.053943	0.00223	3.91425	-1.34574	0.248571	BYSL	bystin like
ILMN_2185563	0.054314	0.00224	-3.90976	-1.35346	-0.490077	ANKRA2	ankyrin repeat family A member 2
ILMN_1735680	0.054314	0.00225	-3.90922	-1.35439	-0.316679	TMEM30A	transmembrane protein 30A
ILMN_1696127	0.054371	0.00225	-3.90804	-1.35641	-0.317284	GLTSCR1L	GLTSCR1 like
ILMN_3310643	0.054396	0.00225	3.9072	-1.35785	0.436342	VTRNA2-1	vault RNA 2-1
ILMN_1787591	0.054502	0.00226	-3.90553	-1.36073	-0.360893	XPA	XPA, DNA damage recognition and repair factor
ILMN_3273047	0.054513	0.00226	3.90483	-1.36193	0.479036
ILMN_1778136	0.054545	0.00227	-3.90393	-1.36348	-0.662846	ZMYND15	zinc finger MYND-type containing 15
ILMN_3272500	0.054955	0.00229	-3.89859	-1.37266	-0.289621	IFI27L1	interferon alpha inducible protein 27 like 1
ILMN_1802708	0.054955	0.00229	-3.89855	-1.37274	-0.462099	BTN3A1	butyrophilin subfamily 3 member A1
ILMN_1658289	0.055302	0.00231	-3.89441	-1.37986	-0.220575	WDR54	WD repeat domain 54
ILMN_1776327	0.055401	0.00231	-3.89231	-1.38346	-1.31176
ILMN_1783156	0.055401	0.00232	3.89178	-1.38438	0.271739
ILMN_2364700	0.055401	0.00232	-3.89168	-1.38456	-0.690959	ENSA	endosulfine alpha
ILMN_2333107	0.055472	0.00232	3.89024	-1.38702	0.290528	AES	amino-terminal enhancer of split
ILMN_1744815	0.055472	0.00232	3.88982	-1.38776	0.658903	NECTIN1	nectin cell adhesion molecule 1
ILMN_1658283	0.055566	0.00233	3.88775	-1.39131	0.238611	RPL17	ribosomal protein L17
ILMN_1793474	0.055566	0.00234	-3.88687	-1.39283	-0.552076	INSIG1	insulin induced gene 1
ILMN_1661589	0.055566	0.00234	-3.88642	-1.39361	-0.807979	CD151	CD151 molecule (Raph blood group)
ILMN_1887403	0.055566	0.00234	-3.88609	-1.39417	-0.689869	DBT	dihydrolipoamide branched chain transacylase E2
ILMN_1789830	0.055566	0.00234	-3.88602	-1.3943	-0.775082	CFLAR	CASP8 and FADD like apoptosis regulator
ILMN_2367384	0.055594	0.00234	3.88517	-1.39576	0.460172	EPHB2	EPH receptor B2
ILMN_1758623	0.055792	0.00235	-3.8826	-1.40019	-0.340793	HIST1H2BD	histone cluster 1, H2bd
ILMN_2146761	0.056276	0.00238	3.87714	-1.40958	0.295519	FABP5	fatty acid binding protein 5
ILMN_1753515	0.056516	0.00239	-3.87417	-1.41469	-0.30721	SRR	serine racemase
ILMN_1657744	0.05655	0.00239	-3.87327	-1.41624	-0.271453	FAM219B	family with sequence similarity 219 member B
ILMN_1759008	0.056763	0.00241	-3.87022	-1.42149	-0.320952	ZNF689	zinc finger protein 689
ILMN_2367883	0.056763	0.00241	3.87002	-1.42184	0.826985	GEM	GTP binding protein overexpressed in skeletal muscle
ILMN_1895897	0.056952	0.00242	-3.86745	-1.42627	-0.702777
ILMN_1803277	0.056952	0.00242	3.86702	-1.42701	0.277579	MVP	major vault protein
ILMN_1813341	0.056971	0.00242	-3.86627	-1.42831	-0.488342	PTGFR	prostaglandin F receptor
ILMN_3247578	0.057017	0.00243	3.86493	-1.43061	0.379788	FAT1	FAT atypical cadherin 1
ILMN_1892403	0.057017	0.00243	-3.86455	-1.43126	-1.31308	SNORD13	small nucleolar RNA, C/D box 13
ILMN_1750052	0.057017	0.00243	3.86379	-1.43258	0.401346	NOP14	NOP14 nucleolar protein
ILMN_2355586	0.057017	0.00244	-3.86272	-1.43442	-0.482862	ATRN	attractin
ILMN_1719759	0.057017	0.00244	3.86237	-1.43502	0.275611	TNC	tenascin C
ILMN_2391419	0.057017	0.00244	-3.86198	-1.4357	-0.410468	SYNE2	spectrin repeat containing nuclear envelope protein 2
ILMN_2044293	0.057017	0.00244	-3.86191	-1.43581	-0.256362	KBTBD7	kelch repeat and BTB domain containing 7
ILMN_1654112	0.057112	0.00245	-3.85953	-1.43991	-0.39802	PARD6A	par-6 family cell polarity regulator alpha
ILMN_2298365	0.057112	0.00245	3.85901	-1.44081	0.266181	PPP2R2B	protein phosphatase 2 regulatory subunit Bbeta
ILMN_2367113	0.057112	0.00246	-3.8589	-1.441	-0.656126	CASP6	caspase 6
ILMN_1801845	0.057112	0.00246	-3.85875	-1.44127	-0.233609	DNAL4	dynein axonemal light chain 4
ILMN_2052871	0.057252	0.00246	-3.85681	-1.4446	-0.391465	TMEM116	transmembrane protein 116
ILMN_1813175	0.057269	0.00247	3.85571	-1.4465	0.3635	ADGRL1	adhesion G protein-coupled receptor L1
ILMN_1751656	0.057269	0.00247	3.85554	-1.4468	0.23518
ILMN_1739210	0.057299	0.00248	-3.85263	-1.45182	-0.27212	NSL1	NSL1, MIS12 kinetochore complex component
ILMN_1789541	0.057299	0.00248	-3.85258	-1.4519	-0.314934	CRMP1	collapsin response mediator protein 1
ILMN_2395711	0.057299	0.00248	-3.85258	-1.4519	-0.561053	ARRB2	arrestin beta 2
ILMN_1710303	0.057299	0.00248	-3.8525	-1.45203	-0.38428	TTC25	tetratricopeptide repeat domain 25
ILMN_1696757	0.057299	0.00248	-3.85249	-1.45205	-0.362204	TTC14	tetratricopeptide repeat domain 14
ILMN_1798975	0.057367	0.00249	3.8507	-1.45514	0.315879	EGFR	epidermal growth factor receptor
ILMN_1743204	0.057367	0.00249	-3.8506	-1.4553	-0.928141	DUSP8	dual specificity phosphatase 8
ILMN_1769911	0.057367	0.0025	-3.84982	-1.45666	-0.435228	SLC38A1	solute carrier family 38 member 1
ILMN_2124816	0.057367	0.0025	-3.84963	-1.45698	-0.388707	ZNF34	zinc finger protein 34
ILMN_1718042	0.057476	0.0025	-3.84802	-1.45976	-0.430195	ZNF549	zinc finger protein 549
ILMN_1710844	0.057515	0.00251	-3.84708	-1.46137	-0.381938
ILMN_1773620	0.057625	0.00252	-3.84516	-1.46469	-0.308549	SMARCC2	SWI/SNF related, matrix associated, actin dependent regulator of chromatin subfamily c member 2
ILMN_1792679	0.057625	0.00252	3.84444	-1.46594	0.504773	ITGA5	integrin subunit alpha 5
ILMN_1783985	0.057625	0.00252	-3.84437	-1.46605	-0.251562	COQ6	coenzyme Q6, monooxygenase
ILMN_2228732	0.057707	0.00253	-3.84302	-1.46838	-0.81877	CCNG2	cyclin G2
ILMN_1661594	0.057783	0.00253	-3.8414	-1.47117	-0.226783	C2orf42	chromosome 2 open reading frame 42
ILMN_1713829	0.057783	0.00253	-3.8412	-1.47152	-0.609151	PTGES	prostaglandin E synthase
ILMN_3246724	0.058353	0.00256	3.83492	-1.48236	0.435653	CISD3	CDGSH iron sulfur domain 3
ILMN_1711139	0.058353	0.00257	3.83415	-1.48368	0.457628	VPS37A	VPS37A, ESCRT-I subunit
ILMN_1718712	0.058353	0.00257	-3.83403	-1.48389	-0.470788	FAM217B	family with sequence similarity 217 member B
ILMN_1737580	0.058525	0.00258	3.8312	-1.48877	0.31103	DESI1	desumoylating isopeptidase 1
ILMN_3304130	0.058525	0.00258	3.83083	-1.48941	0.298568
ILMN_2329263	0.058525	0.00258	3.8301	-1.49067	0.916852	NFIC	nuclear factor I C
ILMN_1657405	0.058525	0.00258	-3.82991	-1.491	-0.245933	SPPL3	signal peptide peptidase like 3
ILMN_1756152	0.058525	0.00259	-3.82929	-1.49207	-0.394481	MFSD11	major facilitator superfamily domain containing 11
ILMN_1745499	0.058525	0.00259	3.82881	-1.49291	0.450125	UXT	ubiquitously expressed prefoldin like chaperone
ILMN_1705746	0.058525	0.00259	3.8286	-1.49326	0.310265	LSG1	large 60S subunit nuclear export GTPase 1
ILMN_1687074	0.058572	0.0026	3.82762	-1.49496	0.337036	CDC14B	cell division cycle 14B
ILMN_1798172	0.058798	0.00262	3.82333	-1.50237	0.469855	IPO4	importin 4
ILMN_1813846	0.058798	0.00262	-3.8229	-1.5031	-0.243304	P2RX4	purinergic receptor P2X 4
ILMN_1662964	0.058798	0.00262	3.82263	-1.50357	0.313894	PRMT3	protein arginine methyltransferase 3
ILMN_3228595	0.058798	0.00262	3.82231	-1.50413	0.239626
ILMN_1672807	0.058798	0.00262	3.82187	-1.50488	0.583813	CA5B	carbonic anhydrase 5B
ILMN_3242008	0.058798	0.00262	-3.82177	-1.50506	-0.376075	EXO5	exonuclease 5
ILMN_1656399	0.058798	0.00262	-3.8217	-1.50518	-0.225748	TCEAL8	transcription elongation factor A like 8
ILMN_1790819	0.058913	0.00263	3.8196	-1.50879	0.262478
ILMN_1668592	0.058913	0.00264	-3.81898	-1.50988	-1.54305	STON1	stonin 1
ILMN_2373831	0.058913	0.00264	-3.81894	-1.50994	-0.381524	BTN3A3	butyrophilin subfamily 3 member A3
ILMN_1715680	0.058913	0.00264	3.81847	-1.51075	0.337493	NEIL2	nei like DNA glycosylase 2
ILMN_1759232	0.058956	0.00264	3.81753	-1.51237	0.391675	IRS1	insulin receptor substrate 1
ILMN_1652647	0.05896	0.00264	3.81697	-1.51335	0.792492	INPP4A	inositol polyphosphate-4-phosphatase type I A
ILMN_1761409	0.059022	0.00265	-3.81584	-1.51529	-0.358501	ZKSCAN7	zinc finger with KRAB and SCAN domains 7
ILMN_3235326	0.059036	0.00265	3.81507	-1.51663	0.312591	SNHG17	small nucleolar RNA host gene 17
ILMN_1903568	0.059036	0.00266	-3.81432	-1.51792	-0.315943	CNIH1	cornichon family AMPA receptor auxiliary protein 1
ILMN_1782983	0.059036	0.00266	3.81403	-1.51843	0.868838
ILMN_3236653	0.059036	0.00266	-3.8136	-1.51916	-0.377034	RNVU1-18	RNA, variant U1 small nuclear 18
ILMN_1800889	0.059059	0.00266	-3.81285	-1.52045	-0.258829	FIG4	FIG4 phosphoinositide 5-phosphatase
ILMN_1715636	0.059345	0.00268	3.80961	-1.52606	0.258924	EIF3B	eukaryotic translation initiation factor 3 subunit B
ILMN_1690342	0.059547	0.00269	-3.80673	-1.53103	-0.238298	LTA4H	leukotriene A4 hydrolase
ILMN_3238137	0.059547	0.0027	-3.80633	-1.53173	-0.581442
ILMN_1752793	0.059547	0.0027	-3.80562	-1.53295	-0.512759	SAP18	Sin3A associated protein 18
ILMN_1734602	0.059547	0.0027	3.8056	-1.533	0.225484	SRRM2	serine/arginine repetitive matrix 2
ILMN_1717925	0.05956	0.0027	3.80495	-1.53412	0.387858	SIGMAR1	sigma non-opioid intracellular receptor 1
ILMN_2043816	0.059848	0.00272	3.80171	-1.53972	0.23353	ARPC5L	actin related protein 2/3 complex subunit 5 like
ILMN_1786893	0.05985	0.00272	-3.80111	-1.54074	-0.206379	RBM5	RNA binding motif protein 5
ILMN_1682572	0.05985	0.00272	-3.80064	-1.54155	-0.200403	C2CD5	C2 calcium dependent domain containing 5
ILMN_2408572	0.060011	0.00273	-3.79836	-1.5455	-0.789094
ILMN_2328433	0.060011	0.00274	3.79741	-1.54714	0.379223	NOP2	NOP2 nucleolar protein
ILMN_1815190	0.060011	0.00274	3.79705	-1.54776	0.263665	METTL1	methyltransferase like 1
ILMN_1802027	0.060011	0.00274	-3.79705	-1.54777	-0.290353	MGST2	microsomal glutathione S-transferase 2
ILMN_1685722	0.060248	0.00276	-3.79389	-1.55323	-0.252884	EIF4A2	eukaryotic translation initiation factor 4A2
ILMN_1701243	0.060248	0.00276	3.79379	-1.55339	0.341588	C10orf2	chromosome 10 open reading frame 2
ILMN_3308743	0.06028	0.00276	3.79297	-1.55481	0.436216	MIR125B2	microRNA 125b-2
ILMN_2405602	0.060341	0.00277	-3.791	-1.55823	-0.371468	OSBPL1A	oxysterol binding protein like 1A
ILMN_1673711	0.060341	0.00277	3.79057	-1.55896	0.206642	HSP90AB1	heat shock protein 90 alpha family class B member 1
ILMN_2101651	0.060341	0.00277	-3.79038	-1.5593	-0.83704	MBTD1	mbt domain containing 1
ILMN_1667225	0.060341	0.00277	3.79034	-1.55937	1.06489	PDE1C	phosphodiesterase 1C
ILMN_3248078	0.06056	0.00279	3.7873	-1.56463	0.554605	FAM27C	family with sequence similarity 27 member C
ILMN_2399264	0.06056	0.0028	-3.78584	-1.56715	-0.525218	2021-09-06	septin 6
ILMN_3240943	0.06056	0.0028	-3.78492	-1.56874	-0.462046
ILMN_1672717	0.06056	0.0028	-3.78478	-1.56898	-0.348779	TMEM254	transmembrane protein 254
ILMN_1792382	0.06056	0.0028	3.78475	-1.56903	0.82521	KCNC4	potassium voltage-gated channel subfamily C member 4
ILMN_1731206	0.06056	0.0028	3.7846	-1.5693	0.36444	NKD2	naked cuticle homolog 2
ILMN_1801605	0.06056	0.0028	3.78433	-1.56975	0.334688	BIRC6	baculoviral IAP repeat containing 6
ILMN_1671250	0.06056	0.00281	3.78379	-1.5707	0.371573	CLIC4	chloride intracellular channel 4
ILMN_1721081	0.06056	0.00281	-3.78368	-1.57089	-0.434989	SP4	Sp4 transcription factor
ILMN_1828197	0.06107	0.00283	-3.77845	-1.57994	-0.545354
ILMN_1680434	0.061152	0.00284	3.77678	-1.58282	0.50797	MAPK8IP1	mitogen-activated protein kinase 8 interacting protein 1
ILMN_2392352	0.061152	0.00284	-3.77589	-1.58435	-0.191431	CTPS2	CTP synthase 2
ILMN_1785060	0.061152	0.00285	3.77572	-1.58466	0.41135	TSPAN14	tetraspanin 14
ILMN_1679891	0.061152	0.00285	3.77487	-1.58612	0.515299	NAF1	nuclear assembly factor 1 ribonucleoprotein
ILMN_1733991	0.061152	0.00285	-3.77484	-1.58618	-0.343025	UBL7	ubiquitin like 7
ILMN_1791388	0.061152	0.00285	3.77463	-1.58654	0.285361	ZNF787	zinc finger protein 787
ILMN_1674308	0.061343	0.00286	3.77237	-1.59045	0.934736	EP400NL	EP400 N-terminal like
ILMN_2319424	0.061842	0.00289	-3.76713	-1.59953	-0.325178	GYG2	glycogenin 2
ILMN_2345015	0.061842	0.00289	3.7668	-1.60009	0.290019	PTGES2	prostaglandin E synthase 2
ILMN_2232478	0.061973	0.0029	-3.76511	-1.60302	-0.421926	APOBEC3G	apolipoprotein B mRNA editing enzyme catalytic subunit 3G
ILMN_3237419	0.061985	0.0029	3.76446	-1.60415	0.350234
ILMN_1715569	0.061985	0.00291	-3.7637	-1.60546	-0.21642	CCDC53	coiled-coil domain containing 53
ILMN_2326509	0.061985	0.00291	-3.76348	-1.60583	-0.597278	CASP1	caspase 1
ILMN_1678037	0.062034	0.00291	-3.76253	-1.60748	-0.28923	HIRIP3	HIRA interacting protein 3
ILMN_1807448	0.06232	0.00293	-3.75945	-1.61282	-0.292464	FAM8A1	family with sequence similarity 8 member A1
ILMN_2411658	0.062376	0.00294	3.75836	-1.61471	0.673921
ILMN_2071809	0.062376	0.00294	-3.75793	-1.61544	-0.497826	MGP	matrix Gla protein
ILMN_1777449	0.062589	0.00295	-3.75513	-1.62031	-0.364717	IFT74	intraflagellar transport 74
ILMN_1697220	0.062589	0.00295	3.75502	-1.6205	0.326821	NT5E	5'-nucleotidase ecto
ILMN_1703009	0.062663	0.00296	3.75385	-1.62252	0.898079	FAM20C	family with sequence similarity 20 member C
ILMN_1899404	0.062671	0.00296	3.75327	-1.62351	0.679999	ROR1	receptor tyrosine kinase like orphan receptor 1
ILMN_3244836	0.06269	0.00297	-3.7526	-1.62467	-0.734935	ZNF836	zinc finger protein 836
ILMN_1675597	0.062726	0.00297	3.75157	-1.62646	0.997584	SLC22A1	solute carrier family 22 member 1
ILMN_3251545	0.062726	0.00297	-3.75128	-1.62696	-0.18716	CHMP5	charged multivesicular body protein 5
ILMN_1724059	0.062816	0.00298	3.74917	-1.63062	0.52814	GAS2L1	growth arrest specific 2 like 1
ILMN_1695745	0.062816	0.00298	-3.74913	-1.63069	-0.333304	DISP1	dispatched RND transporter family member 1
ILMN_1728714	0.062816	0.00298	3.74898	-1.63095	0.436042	SSSCA1	Sjogren syndrome/scleroderma autoantigen 1
ILMN_1756999	0.06298	0.00299	-3.74702	-1.63435	-0.243428	RBL2	RB transcriptional corepressor like 2
ILMN_2402363	0.063104	0.00301	-3.74496	-1.63792	-0.373648	STK19	serine/threonine kinase 19
ILMN_1705464	0.063104	0.00301	3.74492	-1.63799	0.18824	MRPL41	mitochondrial ribosomal protein L41
ILMN_1803423	0.063407	0.00302	-3.74173	-1.64351	-0.250634	ARHGEF6	Rac/Cdc42 guanine nucleotide exchange factor 6
ILMN_1778255	0.063422	0.00303	3.74111	-1.64458	0.32214	FARSA	phenylalanyl-tRNA synthetase alpha subunit
ILMN_1723418	0.063429	0.00303	-3.74035	-1.6459	-0.509977	CEL	carboxyl ester lipase
ILMN_1714567	0.063429	0.00303	3.73993	-1.64663	0.250901	AHNAK	AHNAK nucleoprotein
ILMN_1701711	0.063429	0.00303	-3.73956	-1.64727	-0.355071
ILMN_3235404	0.063494	0.00304	3.73849	-1.64913	0.401013	SNORA57	small nucleolar RNA, H/ACA box 57
ILMN_1754579	0.063534	0.00305	-3.73765	-1.65059	-0.477094	SYNE2	spectrin repeat containing nuclear envelope protein 2
ILMN_1729509	0.064192	0.00308	-3.73137	-1.66147	-0.233954	C1orf43	chromosome 1 open reading frame 43
ILMN_1765990	0.064199	0.00308	3.73082	-1.66243	0.478465	KCNK2	potassium two pore domain channel subfamily K member 2
ILMN_1723735	0.064344	0.00309	-3.72902	-1.66555	-0.74385
ILMN_3244583	0.064344	0.0031	-3.72829	-1.6668	-0.326134	EPB41L4A-AS1	EPB41L4A antisense RNA 1
ILMN_1779015	0.064344	0.0031	-3.72808	-1.66718	-0.541746	ZNF467	zinc finger protein 467
ILMN_2347798	0.064528	0.00311	-3.72566	-1.67137	-0.569704	IFI6	interferon alpha inducible protein 6
ILMN_1652378	0.064528	0.00311	-3.72522	-1.67214	-1.27033	IPO7	importin 7
ILMN_1671565	0.064528	0.00311	-3.72501	-1.6725	-0.236881	RNASET2	ribonuclease T2
ILMN_3258321	0.064615	0.00312	3.72376	-1.67466	0.318714
ILMN_2170515	0.064759	0.00314	3.72119	-1.67911	0.310374	NTMT1	N-terminal Xaa-Pro-Lys N-methyltransferase 1
ILMN_1765520	0.064759	0.00314	-3.72083	-1.67975	-0.239064	MTIF2	mitochondrial translational initiation factor 2
ILMN_1741599	0.064759	0.00314	3.72056	-1.68022	0.290582	MEMO1	mediator of cell motility 1
ILMN_1726928	0.064759	0.00314	-3.72056	-1.68022	-0.526316	TCEA3	transcription elongation factor A3
ILMN_1702396	0.064771	0.00314	3.71997	-1.68124	0.306032	PACSIN2	protein kinase C and casein kinase substrate in neurons 2
ILMN_1782050	0.064925	0.00316	-3.7177	-1.68518	-0.266698	CEBPD	CCAAT/enhancer binding protein delta
ILMN_3237256	0.064925	0.00316	3.71766	-1.68524	0.359586	BEND4	BEN domain containing 4
ILMN_1684045	0.065116	0.00317	3.71553	-1.68894	0.280716	CDCA4	cell division cycle associated 4
ILMN_1770733	0.065206	0.00318	3.7141	-1.69142	0.274681	RIC8A	RIC8 guanine nucleotide exchange factor A
ILMN_1684017	0.065206	0.00318	-3.71336	-1.69271	-0.362372	GYG2	glycogenin 2
ILMN_1740490	0.065206	0.00318	-3.71309	-1.69317	-0.315294	ZFP82	ZFP82 zinc finger protein
ILMN_1684155	0.065206	0.00318	-3.71282	-1.69365	-0.353682
ILMN_1806634	0.065271	0.00319	-3.71178	-1.69545	-0.23243	NNT	nicotinamide nucleotide transhydrogenase
ILMN_1751034	0.065293	0.00319	-3.71111	-1.69661	-0.807593	ITPRIPL2	inositol 1,4,5-trisphosphate receptor interacting protein like 2
ILMN_1741133	0.065308	0.0032	3.71042	-1.6978	0.240483	NME1	NME/NM23 nucleoside diphosphate kinase 1
ILMN_1815130	0.065308	0.0032	3.71001	-1.69851	0.422341	MICALL1	MICAL like 1
ILMN_1675124	0.06537	0.0032	-3.709	-1.70026	-0.622616	DDX17	DEAD-box helicase 17
ILMN_1722834	0.065504	0.00321	3.70737	-1.7031	0.274266	RGS12	regulator of G-protein signaling 12
ILMN_2278512	0.065591	0.00322	3.70605	-1.70539	0.746741	NFATC2IP	nuclear factor of activated T-cells 2 interacting protein
ILMN_1702764	0.065591	0.00322	3.70567	-1.70605	0.531932	2021-03-05	membrane associated ring-CH-type finger 5
ILMN_1751097	0.065603	0.00323	-3.70493	-1.70733	-0.210956	CREB3L2	cAMP responsive element binding protein 3 like 2
ILMN_1813817	0.065603	0.00323	3.70461	-1.70789	0.273622	MRPL55	mitochondrial ribosomal protein L55
ILMN_1777113	0.065767	0.00325	-3.70079	-1.71452	-0.315095	NEURL2	neuralized E3 ubiquitin protein ligase 2
ILMN_1766090	0.065767	0.00325	3.70067	-1.71473	1.45548
ILMN_1753472	0.065767	0.00325	-3.70037	-1.71525	-0.257077	SUMF1	sulfatase modifying factor 1
ILMN_1757388	0.065767	0.00326	-3.70004	-1.71583	-0.320668	OCEL1	occludin/ELL domain containing 1
ILMN_3251501	0.065767	0.00326	-3.7	-1.71588	-0.269589	SERF2	small EDRK-rich factor 2
ILMN_1731720	0.065767	0.00326	3.69979	-1.71626	0.273812	PDRG1	p53 and DNA damage regulated 1
ILMN_1702363	0.065767	0.00326	-3.69945	-1.71684	-0.534481	SULF1	sulfatase 1
ILMN_1745282	0.065767	0.00326	3.69938	-1.71696	0.329194	MOK	MOK protein kinase
ILMN_1685714	0.06578	0.00326	3.6988	-1.71798	0.521809	INHBB	inhibin beta B subunit
ILMN_3242016	0.065785	0.00327	3.69828	-1.71887	0.456863	POTEE	POTE ankyrin domain family member E
ILMN_2362368	0.065849	0.00327	-3.69726	-1.72064	-0.567605	U2AF1	U2 small nuclear RNA auxiliary factor 1
ILMN_1676458	0.065869	0.00328	3.69662	-1.72176	0.30388	MRPL11	mitochondrial ribosomal protein L11
ILMN_1781795	0.065925	0.00328	-3.69536	-1.72395	-0.467361	ERH	enhancer of rudimentary homolog (Drosophila)
ILMN_2413064	0.065925	0.00329	3.69498	-1.7246	0.263703	ST6GALNAC4	ST6 N-acetylgalactosaminide alpha-2,6-sialyltransferase 4
ILMN_1838659	0.065925	0.00329	3.69472	-1.72506	1.01939
ILMN_1779064	0.065981	0.0033	3.69306	-1.72795	0.454122	KLC2	kinesin light chain 2
ILMN_1666076	0.065981	0.0033	3.69291	-1.7282	0.688948	ARHGEF4	Rho guanine nucleotide exchange factor 4
ILMN_3240586	0.065981	0.0033	3.69282	-1.72835	0.25633	PLD6	phospholipase D family member 6
ILMN_3240541	0.06604	0.0033	-3.69185	-1.73004	-0.843918	EML2	echinoderm microtubule associated protein like 2
ILMN_1668194	0.066229	0.00332	-3.68958	-1.73398	-0.362522
ILMN_2101810	0.066229	0.00332	3.68931	-1.73445	0.659789	ARHGAP12	Rho GTPase activating protein 12
ILMN_3309453	0.066232	0.00332	-3.68881	-1.73531	-1.7502	RNU4-1	RNA, U4 small nuclear 1
ILMN_2325008	0.066413	0.00333	-3.68673	-1.73893	-0.292112	DHX40	DEAH-box helicase 40
ILMN_1657810	0.066413	0.00334	-3.68632	-1.73964	-0.230213	PPM1M	protein phosphatase, Mg2+/Mn2+ dependent 1M
ILMN_2347298	0.066413	0.00334	-3.68588	-1.74041	-0.389987	TSPYL2	TSPY like 2
ILMN_1689616	0.066582	0.00335	3.68399	-1.74369	1.14929	SNORA66	small nucleolar RNA, H/ACA box 66
ILMN_2133534	0.066628	0.00336	-3.68313	-1.74518	-0.603059
ILMN_1800308	0.066669	0.00336	-3.68232	-1.74659	-0.348745	GTF2H4	general transcription factor IIH subunit 4
ILMN_3248910	0.066954	0.00338	3.67947	-1.75155	0.330652	MIR155HG	MIR155 host gene
ILMN_1749752	0.067252	0.0034	-3.67651	-1.75668	-0.47585	GAR1	GAR1 ribonucleoprotein
ILMN_1678132	0.067344	0.0034	-3.67528	-1.75881	-0.790709
ILMN_1705928	0.06739	0.00341	-3.67444	-1.76029	-0.375885	SNRNP200	small nuclear ribonucleoprotein U5 subunit 200
ILMN_1675556	0.06749	0.00342	3.67302	-1.76276	0.863271	XKR8	XK related 8
ILMN_1657796	0.06749	0.00342	-3.67267	-1.76336	-0.207221	STMN1	stathmin 1
ILMN_1696027	0.067544	0.00343	-3.67176	-1.76494	-0.484511
ILMN_2382906	0.067628	0.00343	3.67061	-1.76695	0.491614	PLCG1	phospholipase C gamma 1
ILMN_1659845	0.067676	0.00344	-3.66935	-1.76913	-0.260387	KIAA0355	KIAA0355
ILMN_1701875	0.067676	0.00344	3.66893	-1.76986	0.332864	ZYX	zyxin
ILMN_2215656	0.067676	0.00344	-3.66882	-1.77006	-0.403082	MAGOH	mago homolog, exon junction complex core component
ILMN_1676504	0.067735	0.00345	3.66787	-1.77171	0.258379	RPRML	reprimo like
ILMN_1795865	0.067892	0.00346	3.6655	-1.77582	0.296312	FGFRL1	fibroblast growth factor receptor-like 1
ILMN_1813139	0.067892	0.00346	-3.66548	-1.77585	-0.293634	ANKDD1A	ankyrin repeat and death domain containing 1A
ILMN_2396148	0.067892	0.00347	-3.66515	-1.77642	-0.576908	HIP1R	huntingtin interacting protein 1 related
ILMN_1807372	0.067892	0.00347	3.66432	-1.77787	0.458244	ADORA2A	adenosine A2a receptor
ILMN_1751627	0.067892	0.00348	3.66331	-1.77962	0.267269	TRAPPC3	trafficking protein particle complex 3
ILMN_1681628	0.067892	0.00348	-3.66297	-1.78021	-0.470565	ZNF277	zinc finger protein 277
ILMN_2305112	0.067892	0.00348	-3.66285	-1.78043	-0.574325	CTH	cystathionine gamma-lyase
ILMN_1781077	0.067892	0.00348	3.6626	-1.78085	0.826605	CEP120	centrosomal protein 120
ILMN_1659339	0.067892	0.00348	-3.6624	-1.7812	-0.22252	ELP4	elongator acetyltransferase complex subunit 4
ILMN_1796179	0.067892	0.00349	-3.66196	-1.78197	-0.295544	HIST1H2BK	histone cluster 1, H2bk
ILMN_1736112	0.068045	0.0035	3.66025	-1.78495	0.254841	ARHGAP10	Rho GTPase activating protein 10
ILMN_2246956	0.068058	0.0035	3.65968	-1.78593	0.430572	BCL2	BCL2, apoptosis regulator
ILMN_1677484	0.068068	0.0035	3.65915	-1.78687	0.279077	SNAPC4	small nuclear RNA activating complex polypeptide 4
ILMN_3295946	0.068183	0.00351	3.65774	-1.78931	0.789555
ILMN_1764619	0.068246	0.00352	-3.65677	-1.791	-0.440692
ILMN_1691508	0.06828	0.00352	3.65603	-1.79228	0.723478	PLAUR	plasminogen activator, urokinase receptor
ILMN_1674782	0.068433	0.00354	-3.6539	-1.79599	-0.309021
ILMN_1761981	0.068433	0.00354	-3.65387	-1.79604	-0.268594	FAM96A	family with sequence similarity 96 member A
ILMN_2298301	0.068794	0.00356	3.64993	-1.80289	0.39119	BNC1	basonuclin 1
ILMN_1700349	0.068794	0.00356	-3.64978	-1.80314	-0.526826	COQ8B	coenzyme Q8B
ILMN_1715583	0.068794	0.00356	3.64956	-1.80353	0.384491	BOP1	block of proliferation 1
ILMN_1740319	0.069287	0.00359	-3.64512	-1.81125	-0.216024	IFI27L2	interferon alpha inducible protein 27 like 2
ILMN_2406892	0.069372	0.0036	3.64387	-1.81343	0.290833
ILMN_1784478	0.069372	0.0036	3.64353	-1.81402	0.676922	NPHP1	nephrocystin 1
ILMN_2047511	0.069494	0.00361	3.64209	-1.81652	0.242775	ADAP1	ArfGAP with dual PH domains 1
ILMN_3248403	0.069496	0.00362	-3.64162	-1.81734	-0.481109
ILMN_1814074	0.069508	0.00362	-3.64064	-1.81904	-0.283115	PHKA2	phosphorylase kinase regulatory subunit alpha 2
ILMN_1731609	0.069508	0.00362	3.64062	-1.81908	0.313342
ILMN_2148507	0.069559	0.00363	3.63976	-1.82058	0.473666	ANKRD13C	ankyrin repeat domain 13C
ILMN_1708891	0.06958	0.00363	3.63869	-1.82244	0.698692	SCFD2	sec1 family domain containing 2
ILMN_1768505	0.06958	0.00363	-3.63869	-1.82244	-0.258053	IL13RA1	interleukin 13 receptor subunit alpha 1
ILMN_3248928	0.069936	0.00366	3.63497	-1.82891	0.428937	UBN2	ubinuclein 2
ILMN_1745798	0.069936	0.00366	3.63493	-1.82898	0.248926	GTF2F2	general transcription factor IIF subunit 2
ILMN_1816244	0.069936	0.00366	3.6345	-1.82974	0.514589	MGAT5	mannosyl (alpha-1,6-)-glycoprotein beta-1,6-N-acetyl-glucosaminyltransferase
ILMN_3249645	0.070262	0.00368	3.63145	-1.83504	0.534164	HSPA13	heat shock protein family A (Hsp70) member 13
ILMN_1680494	0.070412	0.00369	3.62968	-1.83812	0.997113	CPSF7	cleavage and polyadenylation specific factor 7
ILMN_1671281	0.070412	0.0037	-3.62936	-1.83868	-0.297166	RNASEL	ribonuclease L
ILMN_3239610	0.070719	0.00372	-3.6259	-1.8447	-1.59066
ILMN_1739987	0.070719	0.00372	3.62544	-1.84551	1.97874	KCNH2	potassium voltage-gated channel subfamily H member 2
ILMN_1667288	0.070719	0.00372	3.62532	-1.84571	0.773	SNORD73A	small nucleolar RNA, C/D box 73A
ILMN_1660732	0.070719	0.00372	-3.62514	-1.84602	-0.240268	PPP2R2B	protein phosphatase 2 regulatory subunit Bbeta
ILMN_1779584	0.070742	0.00373	3.62452	-1.84711	0.290889	UTP18	UTP18, small subunit processome component
ILMN_2053567	0.070854	0.00374	3.62277	-1.85015	0.340395	FASTKD2	FAST kinase domains 2
ILMN_1684440	0.070854	0.00374	3.62269	-1.85028	0.388252	PXN	paxillin
ILMN_1697118	0.070854	0.00374	3.62229	-1.85097	0.389567	ARMC6	armadillo repeat containing 6
ILMN_1675583	0.070877	0.00375	3.62125	-1.85279	0.343892	SPG7	SPG7, paraplegin matrix AAA peptidase subunit
ILMN_3292056	0.070877	0.00375	-3.62085	-1.8535	-0.310381
ILMN_1763739	0.070877	0.00375	3.62078	-1.85361	0.705256	CAPN15	calpain 15
ILMN_2317543	0.071207	0.00378	-3.61718	-1.85988	-0.445127	ITGB4	integrin subunit beta 4
ILMN_3244029	0.071207	0.00378	3.61704	-1.86013	0.212593	ANKRD52	ankyrin repeat domain 52
ILMN_1737517	0.071207	0.00378	3.61685	-1.86045	0.284161	RPL29	ribosomal protein L29
ILMN_1686432	0.071262	0.00378	3.61598	-1.86197	0.464791
ILMN_2218648	0.071372	0.00379	-3.61465	-1.86429	-0.258281	SLC50A1	solute carrier family 50 member 1
ILMN_2046896	0.071372	0.0038	3.61411	-1.86522	0.370384
ILMN_3245297	0.071372	0.0038	-3.6138	-1.86576	-0.301921	LYPD6B	LY6/PLAUR domain containing 6B
ILMN_1771051	0.071434	0.00381	3.61287	-1.86738	0.336827	RPL29	ribosomal protein L29
ILMN_3244960	0.071711	0.00382	3.61028	-1.8719	0.590879	NACC1	nucleus accumbens associated 1
ILMN_1758067	0.07188	0.00384	3.60852	-1.87497	0.508723	RGS4	regulator of G-protein signaling 4
ILMN_1794492	0.07192	0.00384	-3.60777	-1.87627	-0.329978	HOXC6	homeobox C6
ILMN_1712487	0.071977	0.00385	-3.60689	-1.8778	-0.230494	EIF2D	eukaryotic translation initiation factor 2D
ILMN_1734021	0.072025	0.00385	-3.60608	-1.87921	-1.92632	CLSTN3	calsyntenin 3
ILMN_2213199	0.072055	0.00386	-3.60541	-1.88038	-0.248483	CEP44	centrosomal protein 44
ILMN_3236481	0.072115	0.00386	3.60447	-1.88202	0.267512
ILMN_1723480	0.072115	0.00387	-3.60366	-1.88343	-0.290053	BST2	bone marrow stromal cell antigen 2
ILMN_1670695	0.072115	0.00387	-3.60325	-1.88414	-0.665536	BACH2	BTB domain and CNC homolog 2
ILMN_1696360	0.072115	0.00387	-3.60319	-1.88424	-0.565775	CTSB	cathepsin B
ILMN_1694274	0.07245	0.00389	3.60017	-1.88951	1.05997	NDUFC2	NADH:ubiquinone oxidoreductase subunit C2
ILMN_1737627	0.07245	0.0039	-3.59973	-1.89027	-1.37129	MAPK14	mitogen-activated protein kinase 14
ILMN_2395652	0.07252	0.0039	-3.59876	-1.89197	-0.511712	PTGFR	prostaglandin F receptor
ILMN_1655195	0.072603	0.00391	-3.59768	-1.89384	-0.529953
ILMN_2337789	0.072654	0.00392	3.59673	-1.8955	0.39129	2021-03-02	membrane associated ring-CH-type finger 2
ILMN_2336595	0.072654	0.00392	-3.59616	-1.89649	-0.273907	ACSS2	acyl-CoA synthetase short-chain family member 2
ILMN_1677092	0.072654	0.00392	3.59599	-1.89679	0.518341	GEM	GTP binding protein overexpressed in skeletal muscle
ILMN_2234343	0.072701	0.00393	-3.59519	-1.89819	-0.179797	ACP6	acid phosphatase 6, lysophosphatidic
ILMN_1673356	0.072813	0.00394	3.59379	-1.90062	0.848729	FAM83C	family with sequence similarity 83 member C
ILMN_1748407	0.072813	0.00394	-3.59346	-1.90119	-0.548084
ILMN_1691364	0.073071	0.00396	-3.59106	-1.90537	-0.266564	STAT1	signal transducer and activator of transcription 1
ILMN_1718044	0.073177	0.00397	3.58935	-1.90837	0.222717	ELAC2	elaC ribonuclease Z 2
ILMN_1846306	0.073177	0.00397	-3.5892	-1.90862	-0.196341	LOC105379362	uncharacterized LOC105379362
ILMN_2342793	0.073177	0.00397	-3.58895	-1.90905	-0.454344	FBXW8	F-box and WD repeat domain containing 8
ILMN_1744534	0.073422	0.00399	-3.58643	-1.91344	-0.28378	LYRM5	LYR motif containing 5
ILMN_1653163	0.073422	0.004	3.58556	-1.91497	0.247002	ZSCAN2	zinc finger and SCAN domain containing 2
ILMN_1809813	0.073422	0.004	-3.58554	-1.91499	-0.457687	PGF	placental growth factor
ILMN_2056975	0.073422	0.004	3.58521	-1.91557	0.236873	HPRT1	hypoxanthine phosphoribosyltransferase 1
ILMN_2124585	0.073422	0.004	3.58494	-1.91605	0.478001	GREM1	gremlin 1, DAN family BMP antagonist
ILMN_1659937	0.073439	0.00401	3.58438	-1.91703	0.221052	ZBTB24	zinc finger and BTB domain containing 24
ILMN_1779852	0.073453	0.00401	3.58376	-1.91809	0.973049
ILMN_1733847	0.073453	0.00402	-3.58272	-1.91991	-0.365366	GALR2	galanin receptor 2
ILMN_1684836	0.073453	0.00402	3.58248	-1.92033	0.336139	AKAP12	A-kinase anchoring protein 12
ILMN_1722089	0.073453	0.00403	3.58131	-1.92237	0.343466	RNF217	ring finger protein 217
ILMN_1744980	0.073453	0.00403	-3.58122	-1.92253	-0.168075	ZCCHC7	zinc finger CCHC-type containing 7
ILMN_1694502	0.073453	0.00403	-3.58095	-1.923	-0.282	PRIM1	primase (DNA) subunit 1
ILMN_2283325	0.073453	0.00403	3.58035	-1.92404	0.39426	WLS	wntless Wnt ligand secretion mediator
ILMN_3235800	0.073453	0.00404	3.58027	-1.92418	0.74531
ILMN_3238945	0.073453	0.00404	3.58004	-1.92459	0.481768
ILMN_1805725	0.073453	0.00404	3.57972	-1.92514	0.353714	B4GALNT1	beta-1,4-N-acetyl-galactosaminyltransferase 1
ILMN_3249406	0.073453	0.00404	3.57909	-1.92623	0.544333	URB2	URB2 ribosome biogenesis 2 homolog (S. cerevisiae)
ILMN_1776157	0.073453	0.00404	-3.57909	-1.92624	-0.307094	2021-09-04	septin 4
ILMN_1762606	0.073453	0.00405	-3.5787	-1.92691	-0.311781	AQP11	aquaporin 11
ILMN_1765825	0.073461	0.00405	-3.57822	-1.92777	-0.371736	DCAF11	DDB1 and CUL4 associated factor 11
ILMN_2395926	0.073526	0.00406	-3.5773	-1.92937	-0.261986	MANBAL	mannosidase beta like
ILMN_3236675	0.073748	0.00407	3.57494	-1.93348	0.322451
ILMN_1733603	0.073748	0.00408	-3.57441	-1.9344	-0.301223	NDUFC1	NADH:ubiquinone oxidoreductase subunit C1
ILMN_1793040	0.073748	0.00408	3.57435	-1.93451	0.29641	ADAMTSL5	ADAMTS like 5
ILMN_3234371	0.073863	0.00409	3.57286	-1.93711	0.841407
ILMN_1730809	0.073863	0.00409	-3.57264	-1.93749	-0.409409	SLC29A2	solute carrier family 29 member 2
ILMN_3291437	0.073897	0.0041	3.57195	-1.93869	0.238272
ILMN_1654414	0.074013	0.00411	-3.57045	-1.94131	-0.692445	ACSL3	acyl-CoA synthetase long-chain family member 3
ILMN_1814022	0.074013	0.00411	-3.57024	-1.94168	-0.325074	NR1H3	nuclear receptor subfamily 1 group H member 3
ILMN_1694325	0.074016	0.00411	3.56979	-1.94246	0.257815	NFIX	nuclear factor I X
ILMN_2334242	0.074042	0.00412	-3.56917	-1.94354	-0.523032	CREB1	cAMP responsive element binding protein 1
ILMN_1815063	0.074144	0.00413	3.56785	-1.94583	0.633873	PXK	PX domain containing serine/threonine kinase like
ILMN_3289745	0.074144	0.00413	-3.56725	-1.94689	-0.267628
ILMN_1722674	0.074144	0.00413	-3.56714	-1.94708	-0.381437
ILMN_1773168	0.074384	0.00416	3.56386	-1.95279	1.12262
ILMN_1803846	0.074384	0.00416	-3.5638	-1.95291	-0.190192	EIF1	eukaryotic translation initiation factor 1
ILMN_1755023	0.074384	0.00416	-3.56371	-1.95306	-0.545587
ILMN_1746175	0.074384	0.00416	3.56366	-1.95315	0.546164	TNFSF4	tumor necrosis factor superfamily member 4
ILMN_3245452	0.07483	0.00419	-3.55992	-1.95968	-0.350972	FAM149B1	family with sequence similarity 149 member B1
ILMN_1683786	0.074911	0.00419	-3.5589	-1.96146	-0.853879	FYTTD1	forty-two-three domain containing 1
ILMN_2222880	0.074935	0.0042	-3.55803	-1.96297	-0.250847	SLC25A42	solute carrier family 25 member 42
ILMN_1703005	0.074935	0.0042	-3.55747	-1.96394	-0.430773
ILMN_3246801	0.074935	0.00421	-3.55706	-1.96466	-0.513605	DNAJC30	DnaJ heat shock protein family (Hsp40) member C30
ILMN_1672571	0.074935	0.00421	-3.55705	-1.96468	-0.2021	TFIP11	tuftelin interacting protein 11
ILMN_1655961	0.074941	0.00421	3.55658	-1.9655	0.455929
ILMN_1742166	0.075067	0.00422	3.55523	-1.96785	0.303714	GRWD1	glutamate rich WD repeat containing 1
ILMN_2311518	0.075201	0.00423	-3.55357	-1.97075	-0.370908	TROVE2	TROVE domain family member 2
ILMN_1810577	0.075201	0.00423	3.5534	-1.97104	0.216429	RPS4X	ribosomal protein S4, X-linked
ILMN_1716465	0.075319	0.00424	-3.55212	-1.97328	-0.253676	RBP7	retinol binding protein 7
ILMN_1750961	0.075432	0.00426	-3.55052	-1.97606	-0.701258	TM6SF1	transmembrane 6 superfamily member 1
ILMN_3244646	0.075432	0.00426	-3.55045	-1.97619	-0.427904	RNVU1-7	RNA, variant U1 small nuclear 7
ILMN_2205963	0.075567	0.00427	-3.54904	-1.97864	-0.770519	C10orf54	chromosome 10 open reading frame 54
ILMN_3215381	0.075593	0.00427	3.54844	-1.9797	0.400231
ILMN_3263702	0.075642	0.00428	3.54699	-1.98222	1.25071	VPS9D1-AS1	VPS9D1 antisense RNA 1
ILMN_1713290	0.075642	0.00429	-3.54682	-1.98252	-0.226809	GLT8D1	glycosyltransferase 8 domain containing 1
ILMN_3247821	0.075642	0.00429	3.54678	-1.9826	0.198875	TMEM206	transmembrane protein 206
ILMN_1687501	0.075642	0.00429	-3.54623	-1.98355	-0.307861	MOXD1	monooxygenase DBH like 1
ILMN_1747499	0.075642	0.00429	-3.546	-1.98395	-0.38337	EMID1	EMI domain containing 1
ILMN_1753567	0.075667	0.0043	-3.54541	-1.98498	-0.619322	ZNF451	zinc finger protein 451
ILMN_1684956	0.075689	0.0043	-3.54484	-1.98599	-0.499531	ARSD	arylsulfatase D
ILMN_3295651	0.075692	0.00431	3.54351	-1.98831	0.763837
ILMN_2091123	0.075692	0.00431	-3.54342	-1.98845	-0.383324
ILMN_1730464	0.075692	0.00431	3.54321	-1.98883	0.386905	DNAL1	dynein axonemal light chain 1
ILMN_2356895	0.075692	0.00431	3.54317	-1.9889	0.236941	MRPL42	mitochondrial ribosomal protein L42
ILMN_1721430	0.075726	0.00432	3.54251	-1.99004	0.638151	LOC100506127	putative uncharacterized protein FLJ37770-like
ILMN_1676891	0.075799	0.00433	-3.54156	-1.99169	-0.324427	CDK19	cyclin dependent kinase 19
ILMN_3285198	0.075817	0.00433	3.54102	-1.99264	0.265659
ILMN_2348050	0.075817	0.00433	3.54061	-1.99336	0.217374	MRPL21	mitochondrial ribosomal protein L21
ILMN_3228585	0.075821	0.00434	-3.53945	-1.99538	-0.36757	SLC35E2B	solute carrier family 35 member E2B
ILMN_2173919	0.075821	0.00434	3.53931	-1.99563	0.247937	MYO9A	myosin IXA
ILMN_2121437	0.075821	0.00435	3.53885	-1.99643	0.3104	NCL	nucleolin
ILMN_1808202	0.075821	0.00435	3.53827	-1.99744	0.20355	R3HDM4	R3H domain containing 4
ILMN_1802699	0.075821	0.00436	-3.53755	-1.99871	-0.400351	PCK2	phosphoenolpyruvate carboxykinase 2, mitochondrial
ILMN_1906333	0.075821	0.00436	3.5374	-1.99896	3.29829
ILMN_2380771	0.075821	0.00436	-3.5374	-1.99896	-0.212382	AKR1A1	aldo-keto reductase family 1 member A1
ILMN_1811367	0.075821	0.00437	-3.53638	-2.00074	-0.272377	MAT2B	methionine adenosyltransferase 2B
ILMN_1735367	0.075821	0.00437	-3.53624	-2.00099	-0.323872	HSD17B11	hydroxysteroid 17-beta dehydrogenase 11
ILMN_1755664	0.075821	0.00437	3.53611	-2.00121	0.254498	RPS26	ribosomal protein S26
ILMN_1723971	0.075821	0.00437	3.53546	-2.00234	0.36088
ILMN_2392635	0.075821	0.00437	3.53543	-2.0024	0.270657	ABCF1	ATP binding cassette subfamily F member 1
ILMN_1917341	0.075821	0.00438	3.53489	-2.00335	0.355632	PTPN14	protein tyrosine phosphatase, non-receptor type 14
ILMN_1813191	0.075821	0.00438	-3.53487	-2.00338	-0.478014
ILMN_1731714	0.075848	0.00438	3.53427	-2.00442	0.387878	CREB5	cAMP responsive element binding protein 5
ILMN_1721457	0.07591	0.00439	3.53341	-2.00593	0.257876	RANBP1	RAN binding protein 1
ILMN_1669142	0.075921	0.0044	3.53217	-2.00809	0.355736	NAA15	N(alpha)-acetyltransferase 15, NatA auxiliary subunit
ILMN_1656904	0.075921	0.0044	-3.53215	-2.00813	-0.345749	SLC1A4	solute carrier family 1 member 4
ILMN_2330267	0.075921	0.0044	3.53211	-2.00819	0.30754	ABCE1	ATP binding cassette subfamily E member 1
ILMN_1716382	0.076079	0.00441	3.53056	-2.01091	0.317308
ILMN_1776395	0.076144	0.00442	-3.52968	-2.01244	-0.462049	ARMC4	armadillo repeat containing 4
ILMN_1667030	0.076277	0.00443	-3.52803	-2.01532	-0.215351	HSBP1	heat shock factor binding protein 1
ILMN_1651343	0.076277	0.00443	-3.5279	-2.01555	-0.237369	ITGA11	integrin subunit alpha 11
ILMN_1730355	0.076296	0.00444	3.52736	-2.01648	0.532558	FGFR4	fibroblast growth factor receptor 4
ILMN_1690443	0.076563	0.00446	-3.52485	-2.02088	-0.658534
ILMN_3244640	0.076563	0.00446	3.52462	-2.02128	0.413232	SNORD96A	small nucleolar RNA, C/D box 96A
ILMN_3236756	0.076595	0.00446	-3.52398	-2.02239	-0.31388	ACSF2	acyl-CoA synthetase family member 2
ILMN_3226495	0.077471	0.00452	-3.51659	-2.03529	-0.685824
ILMN_1691572	0.077471	0.00452	-3.51658	-2.03532	-0.18966	TST	thiosulfate sulfurtransferase
ILMN_1678170	0.077471	0.00453	-3.51624	-2.0359	-0.264519	MME	membrane metallo-endopeptidase
ILMN_1763011	0.077471	0.00453	-3.51606	-2.03622	-0.290456	SUGCT	succinyl-CoA:glutarate-CoA transferase
ILMN_2123730	0.077505	0.00453	3.51542	-2.03734	0.460537	TBC1D22B	TBC1 domain family member 22B
ILMN_1661458	0.077741	0.00455	3.51297	-2.04162	0.332917	ARF1	ADP ribosylation factor 1
ILMN_3187470	0.077741	0.00455	-3.51293	-2.04168	-0.414645	BTNL10	butyrophilin like 10
ILMN_2149164	0.077751	0.00456	3.5121	-2.04314	0.324438	SFRP1	secreted frizzled related protein 1
ILMN_1805737	0.077751	0.00457	3.51157	-2.04406	0.27652	PFKP	phosphofructokinase, platelet
ILMN_1696488	0.077751	0.00457	-3.51064	-2.04568	-0.656181	FGF23	fibroblast growth factor 23
ILMN_1770665	0.077751	0.00458	3.51033	-2.04623	0.405078	HERC4	HECT and RLD domain containing E3 ubiquitin protein ligase 4
ILMN_1889942	0.077751	0.00458	3.50992	-2.04695	2.16759
ILMN_1804571	0.077751	0.00458	-3.50978	-2.04718	-0.329504	ZKSCAN4	zinc finger with KRAB and SCAN domains 4
ILMN_1746085	0.077751	0.00458	-3.50977	-2.04721	-0.450787	IGFBP3	insulin like growth factor binding protein 3
ILMN_1783676	0.077751	0.00458	-3.50967	-2.04738	-0.400709	CCDC15	coiled-coil domain containing 15
ILMN_1759595	0.077781	0.00459	-3.5089	-2.04872	-0.281069	C22orf29	chromosome 22 open reading frame 29
ILMN_1663667	0.077781	0.00459	3.50855	-2.04933	0.308899	FLAD1	flavin adenine dinucleotide synthetase 1
ILMN_2354140	0.077781	0.00459	3.50827	-2.04983	0.205407	NAA20	N(alpha)-acetyltransferase 20, NatB catalytic subunit
ILMN_1794522	0.077803	0.0046	3.50771	-2.0508	0.232193	EIF5A	eukaryotic translation initiation factor 5A
ILMN_1899886	0.07788	0.00461	3.50648	-2.05295	1.87211
ILMN_2372082	0.07788	0.00461	-3.50638	-2.05313	-0.222498	SNRPN	small nuclear ribonucleoprotein polypeptide N
ILMN_1673563	0.078183	0.00463	-3.50382	-2.05759	-1.39081
ILMN_1706873	0.07821	0.00464	-3.50315	-2.05876	-0.278017	RPL34	ribosomal protein L34
ILMN_1760062	0.07821	0.00464	-3.50248	-2.05993	-0.3864	IFI44	interferon induced protein 44
ILMN_1713803	0.07821	0.00464	-3.50245	-2.06	-0.262446	C17orf97	chromosome 17 open reading frame 97
ILMN_1689473	0.078294	0.00465	-3.50109	-2.06237	-0.519617	ATP6V1H	ATPase H+ transporting V1 subunit H
ILMN_1732150	0.078294	0.00465	-3.50107	-2.06241	-0.400509	KIAA0101	KIAA0101
ILMN_1783846	0.078499	0.00467	3.49904	-2.06595	0.345235	RAPH1	Ras association (RalGDS/AF-6) and pleckstrin homology domains 1
ILMN_1688753	0.078499	0.00468	3.49829	-2.06725	0.197276	PTDSS1	phosphatidylserine synthase 1
ILMN_1774077	0.078499	0.00468	-3.49822	-2.06738	-0.337596	GBP2	guanylate binding protein 2
ILMN_3204933	0.078499	0.00468	-3.49805	-2.06769	-2.18576
ILMN_1853824	0.078623	0.00469	-3.49677	-2.06991	-0.218419	MGAT3	mannosyl (beta-1,4-)-glycoprotein beta-1,4-N-acetylglucosaminyltransferase
ILMN_3301677	0.078628	0.00469	-3.49635	-2.07065	-1.09306
ILMN_1806867	0.078653	0.0047	3.4957	-2.07178	0.243956	PPM1G	protein phosphatase, Mg2+/Mn2+ dependent 1G
ILMN_1736078	0.078653	0.0047	-3.49513	-2.07278	-0.461989	THBS4	thrombospondin 4
ILMN_1734483	0.078653	0.0047	-3.495	-2.07301	-0.252036	BSDC1	BSD domain containing 1
ILMN_1676905	0.078655	0.00471	-3.49459	-2.07372	-0.265296	TIGD7	tigger transposable element derived 7
ILMN_1795567	0.078666	0.00471	3.49397	-2.07481	1.18001
ILMN_1678235	0.078666	0.00471	-3.49374	-2.07522	-0.365065	KANSL1	KAT8 regulatory NSL complex subunit 1
ILMN_1745964	0.079133	0.00475	3.48985	-2.08201	0.36122	IRAK2	interleukin 1 receptor associated kinase 2
ILMN_2308849	0.079133	0.00475	3.48914	-2.08324	0.335321	MYADM	myeloid associated differentiation marker
ILMN_1741628	0.079133	0.00476	3.48894	-2.08359	0.568784	ABL2	ABL proto-oncogene 2, non-receptor tyrosine kinase
ILMN_1819608	0.079133	0.00476	-3.48889	-2.08368	-0.323853	ARRB1	arrestin beta 1
ILMN_1702237	0.079174	0.00477	3.48784	-2.08553	0.317128	FKBP1A	FK506 binding protein 1A
ILMN_3192687	0.079174	0.00477	3.48782	-2.08556	0.833797
ILMN_1698463	0.079174	0.00477	3.48744	-2.08622	0.29898	ILF3	interleukin enhancer binding factor 3
ILMN_1784292	0.079303	0.00478	-3.48615	-2.08848	-0.301124	ANKMY2	ankyrin repeat and MYND domain containing 2
ILMN_1810069	0.079341	0.00479	3.4854	-2.08979	0.469508	CCNYL1	cyclin Y like 1
ILMN_1704985	0.079341	0.00479	-3.48511	-2.09029	-0.311251	CYP27A1	cytochrome P450 family 27 subfamily A member 1
ILMN_1712298	0.079764	0.00482	-3.48159	-2.09644	-0.269628	ANKRD46	ankyrin repeat domain 46
ILMN_1695442	0.079764	0.00482	-3.48139	-2.0968	-0.70061
ILMN_2258749	0.079833	0.00483	3.48052	-2.09831	0.659319	BAIAP2	BAI1 associated protein 2
ILMN_1733811	0.07989	0.00484	-3.47968	-2.09979	-0.336861	JUP	junction plakoglobin
ILMN_1712944	0.07989	0.00484	3.47935	-2.10035	0.179992	AES	amino-terminal enhancer of split
ILMN_1803939	0.07994	0.00485	-3.47859	-2.10169	-0.293782	YIPF6	Yip1 domain family member 6
ILMN_1747759	0.07994	0.00485	-3.47751	-2.10358	-0.647819
ILMN_2403446	0.07994	0.00486	3.47746	-2.10366	0.522439	ABHD2	abhydrolase domain containing 2
ILMN_1742827	0.07994	0.00486	-3.47737	-2.10382	-0.26667	EXOC4	exocyst complex component 4
ILMN_1731745	0.07994	0.00486	-3.47708	-2.10433	-0.745441	NINJ2	ninjurin 2
ILMN_1666096	0.080033	0.00487	-3.47576	-2.10662	-0.348448	ACSL3	acyl-CoA synthetase long-chain family member 3
ILMN_2170643	0.080033	0.00487	3.47532	-2.10739	0.961327	TMPPE	transmembrane protein with metallophosphoesterase domain
ILMN_1651254	0.080033	0.00487	3.47528	-2.10747	0.268306	LPP	LIM domain containing preferred translocation partner in lipoma
ILMN_1822333	0.080108	0.00488	-3.47438	-2.10904	-0.982303	CD28	CD28 molecule
ILMN_1696316	0.080174	0.0049	3.47254	-2.11226	0.734806	CPT1A	carnitine palmitoyltransferase 1A
ILMN_1730523	0.080174	0.0049	3.4724	-2.1125	0.345654	MCRIP2	MAPK regulated corepressor interacting protein 2
ILMN_1722409	0.080174	0.0049	3.4722	-2.11286	0.617766
ILMN_1713235	0.080174	0.0049	-3.47189	-2.11341	-0.834931
ILMN_1682332	0.080174	0.00491	-3.47172	-2.1137	-0.566332	GYPC	glycophorin C (Gerbich blood group)
ILMN_1866216	0.080174	0.00491	-3.47163	-2.11385	-0.611503
ILMN_1732127	0.080216	0.00491	-3.47096	-2.11503	-0.284384	RBKS	ribokinase
ILMN_1744442	0.080708	0.00495	-3.46679	-2.12231	-0.354245	TTPAL	alpha tocopherol transfer protein like
ILMN_1693430	0.080708	0.00495	3.4667	-2.12248	0.27443	NME1-NME2	NME1-NME2 readthrough
ILMN_2375418	0.080708	0.00495	3.46624	-2.12327	0.207071	DPH2	DPH2 homolog
ILMN_1676302	0.080708	0.00496	-3.46604	-2.12363	-0.204642	PCED1A	PC-esterase domain containing 1A
ILMN_1914495	0.080779	0.00496	3.46518	-2.12513	1.51431
ILMN_1768553	0.080876	0.00497	-3.46397	-2.12724	-2.47421
ILMN_1811261	0.080876	0.00498	-3.46375	-2.12764	-0.287802	KRIT1	KRIT1, ankyrin repeat containing
ILMN_1682957	0.080903	0.00499	3.46218	-2.13037	0.276418	PACSIN3	protein kinase C and casein kinase substrate in neurons 3
ILMN_1758778	0.080903	0.00499	-3.46218	-2.13038	-0.348539	CNTRL	centriolin
ILMN_1685480	0.080903	0.00499	-3.46207	-2.13056	-0.228601	TARS	threonyl-tRNA synthetase
ILMN_1707175	0.080903	0.00499	-3.46205	-2.1306	-1.06392	NSD1	nuclear receptor binding SET domain protein 1
ILMN_1790529	0.080911	0.005	-3.46161	-2.13137	-0.639445	LUM	lumican
ILMN_1685551	0.080972	0.005	-3.46082	-2.13275	-0.224018	CHD4	chromodomain helicase DNA binding protein 4
ILMN_1780153	0.081023	0.00501	-3.46009	-2.13402	-0.368091	QTRT1	queuine tRNA-ribosyltransferase catalytic subunit 1
ILMN_1762275	0.081432	0.00504	3.45693	-2.13956	0.215809
ILMN_1787539	0.081523	0.00506	-3.45507	-2.14281	-0.217059	ZNF177	zinc finger protein 177
ILMN_1700690	0.081523	0.00506	-3.45454	-2.14373	-0.214566	VAT1	vesicle amine transport 1
ILMN_3248591	0.081523	0.00506	-3.45449	-2.14381	-0.250036	LTBP2	latent transforming growth factor beta binding protein 2
ILMN_1680314	0.081523	0.00506	3.45422	-2.14429	0.209874	TXN	thioredoxin
ILMN_1769091	0.081523	0.00506	-3.45412	-2.14447	-0.234269	PRCP	prolylcarboxypeptidase
ILMN_2268068	0.081523	0.00506	3.45405	-2.1446	0.367127	MAPKAP1	mitogen-activated protein kinase associated protein 1
ILMN_1705579	0.08153	0.00507	3.45363	-2.14533	0.679596	MPP4	membrane palmitoylated protein 4
ILMN_1841970	0.081616	0.00508	3.45267	-2.14701	1.90262
ILMN_1782922	0.081758	0.00509	-3.45075	-2.15035	-0.557147	PDE4B	phosphodiesterase 4B
ILMN_1675956	0.081758	0.0051	3.45049	-2.15082	0.630915	LYST	lysosomal trafficking regulator
ILMN_2388070	0.081758	0.0051	-3.45014	-2.15144	-0.403759	TMEM44	transmembrane protein 44
ILMN_1763386	0.081758	0.0051	3.44991	-2.15184	0.194608	BID	BH3 interacting domain death agonist
ILMN_1741288	0.081758	0.0051	-3.44983	-2.15198	-0.464437
ILMN_1748476	0.081886	0.00512	3.44814	-2.15492	0.213748	NOP58	NOP58 ribonucleoprotein
ILMN_3271244	0.081886	0.00512	-3.44794	-2.15527	-0.719819
ILMN_1840316	0.081886	0.00512	-3.44785	-2.15544	-0.550865
ILMN_1798827	0.081901	0.00513	-3.44717	-2.15662	-0.227999	SRBD1	S1 RNA binding domain 1
ILMN_1767662	0.081901	0.00513	-3.44699	-2.15693	-0.255029	CERS6	ceramide synthase 6
ILMN_1661197	0.081955	0.00514	3.44626	-2.15822	0.332116	CLCF1	cardiotrophin-like cytokine factor 1
ILMN_1712708	0.082016	0.00514	3.44547	-2.15959	0.440553	TRIM47	tripartite motif containing 47
ILMN_1803624	0.08206	0.00515	3.44481	-2.16076	0.165332	TMEM147	transmembrane protein 147
ILMN_1655191	0.082064	0.00515	3.44441	-2.16146	0.41097	CASZ1	castor zinc finger 1
ILMN_3238785	0.08211	0.00516	3.44373	-2.16265	0.263341	SNHG9	small nucleolar RNA host gene 9
ILMN_1762466	0.082116	0.00516	-3.44322	-2.16353	-0.255977	BBS4	Bardet-Biedl syndrome 4
ILMN_1810199	0.082116	0.00517	-3.44294	-2.16402	-0.483691	ASRGL1	asparaginase like 1
ILMN_2144574	0.08213	0.00517	-3.44248	-2.16483	-0.550706	CTBS	chitobiase
ILMN_1776214	0.082256	0.00518	3.44126	-2.16697	0.949473	TGM6	transglutaminase 6
ILMN_1714417	0.08239	0.0052	3.43983	-2.16946	0.326543	PSEN2	presenilin 2
ILMN_1665442	0.08239	0.0052	3.43961	-2.16984	0.33559	NOL6	nucleolar protein 6
ILMN_1748116	0.082733	0.00522	-3.43694	-2.17451	-0.563543	GEMIN8	gem nuclear organelle associated protein 8
ILMN_1683598	0.083023	0.00525	3.43464	-2.17855	0.261135	ACSL4	acyl-CoA synthetase long-chain family member 4
ILMN_3238570	0.083061	0.00525	-3.43402	-2.17963	-1.70677	EIF3CL	eukaryotic translation initiation factor 3 subunit C-like
ILMN_1707236	0.08328	0.00527	3.43201	-2.18314	0.294205	HCCS	holocytochrome c synthase
ILMN_1654129	0.08328	0.00527	3.43182	-2.18347	0.894671
ILMN_1806752	0.083355	0.00528	-3.43081	-2.18525	-0.427955	PLEKHH2	pleckstrin homology, MyTH4 and FERM domain containing H2
ILMN_1703650	0.083355	0.00529	-3.42991	-2.18683	-0.211552	TNIP1	TNFAIP3 interacting protein 1
ILMN_1676010	0.083355	0.0053	-3.42926	-2.18796	-0.196594	SP1	Sp1 transcription factor
ILMN_2396002	0.083355	0.0053	-3.42871	-2.18891	-0.265516	MRPL10	mitochondrial ribosomal protein L10
ILMN_2232520	0.083355	0.0053	3.42866	-2.189	0.328445	ANKRD28	ankyrin repeat domain 28
ILMN_2384122	0.083355	0.00531	3.42815	-2.1899	0.371532	ADGRG1	adhesion G protein-coupled receptor G1
ILMN_1669669	0.083355	0.00531	-3.42788	-2.19037	-0.285696
ILMN_1670037	0.083355	0.00531	3.42783	-2.19047	0.258789	POLR2L	RNA polymerase II subunit L
ILMN_1807379	0.083355	0.00531	3.42737	-2.19127	0.486782	WHSC1L1	Wolf-Hirschhorn syndrome candidate 1-like 1
ILMN_3305466	0.083355	0.00531	-3.42734	-2.19132	-0.184648	ZNF788	zinc finger family member 788
ILMN_1697117	0.083355	0.00532	3.42729	-2.19141	0.247473	TBP	TATA-box binding protein
ILMN_1662328	0.083432	0.00533	-3.42619	-2.19333	-0.2706	CNNM3	cyclin and CBS domain divalent metal cation transport mediator 3
ILMN_1752510	0.083432	0.00533	-3.4258	-2.19402	-0.650914	FAM13A	family with sequence similarity 13 member A
ILMN_1725981	0.083432	0.00533	-3.42568	-2.19423	-0.74848
ILMN_1690066	0.083469	0.00534	-3.42507	-2.19529	-0.297283	TIGD2	tigger transposable element derived 2
ILMN_1701213	0.083503	0.00534	3.42448	-2.19633	0.347284	PIP4K2B	phosphatidylinositol-5-phosphate 4-kinase type 2 beta
ILMN_1786347	0.083505	0.00535	-3.42375	-2.19759	-0.515419	TNPO1	transportin 1
ILMN_1750711	0.083505	0.00535	3.42368	-2.19772	0.280941	MYO19	myosin XIX
ILMN_1832208	0.083505	0.00536	3.42272	-2.1994	0.238566	TMEM33	transmembrane protein 33
ILMN_1831826	0.083505	0.00536	-3.4227	-2.19943	-0.275235
ILMN_2215824	0.083505	0.00536	-3.42265	-2.19952	-0.648469	ANKRD20A1	ankyrin repeat domain 20 family member A1
ILMN_1716733	0.083584	0.00537	-3.42176	-2.20108	-0.438884	MYOM2	myomesin 2
ILMN_1768773	0.083647	0.00538	3.42087	-2.20264	0.287507	EGLN2	egl-9 family hypoxia inducible factor 2
ILMN_3187980	0.083647	0.00538	3.42038	-2.20349	1.74258
ILMN_2204664	0.083647	0.00538	3.42025	-2.20372	0.326735	NBPF14	neuroblastoma breakpoint family member 14
ILMN_1731418	0.083807	0.0054	-3.41863	-2.20655	-0.278913	SP110	SP110 nuclear body protein
ILMN_2243553	0.083807	0.0054	-3.41847	-2.20683	-0.379372	ZNF275	zinc finger protein 275
ILMN_1677043	0.083946	0.00541	-3.41719	-2.20907	-0.192226	AKR7A2	aldo-keto reductase family 7 member A2
ILMN_1774735	0.084257	0.00544	-3.41479	-2.21328	-0.763581	DDB1	damage specific DNA binding protein 1
ILMN_1673529	0.084636	0.00547	-3.41176	-2.21858	-0.525255	PHYKPL	5-phosphohydroxy-L-lysine phospho-lyase
ILMN_1654370	0.084636	0.00547	-3.41158	-2.21889	-0.511717	TESK2	testis-specific kinase 2
ILMN_1713369	0.084697	0.00548	-3.41075	-2.22036	-0.23424	RPL13A	ribosomal protein L13a
ILMN_1679771	0.084697	0.00548	-3.41012	-2.22145	-0.321915	C2orf68	chromosome 2 open reading frame 68
ILMN_2084059	0.084697	0.00548	-3.40993	-2.22178	-0.198445	SLC12A4	solute carrier family 12 member 4
ILMN_2415157	0.084697	0.00549	3.40974	-2.22211	0.356425	ARID5A	AT-rich interaction domain 5A
ILMN_2359627	0.084766	0.00549	3.40893	-2.22353	0.465558	BCL2L11	BCL2 like 11
ILMN_1768433	0.085104	0.00552	-3.40637	-2.22801	-0.613388	CCDC71	coiled-coil domain containing 71
ILMN_2350574	0.085132	0.00553	3.40553	-2.22948	0.408297	MYADM	myeloid associated differentiation marker
ILMN_3279414	0.085132	0.00553	-3.40547	-2.22958	-0.944684
ILMN_2403237	0.085148	0.00553	-3.40501	-2.2304	-0.655132	CHN2	chimerin 2
ILMN_3310608	0.085272	0.00555	3.40375	-2.23261	1.78876
ILMN_1749081	0.085272	0.00555	-3.40323	-2.23352	-0.245435	AUTS2	autism susceptibility candidate 2
ILMN_1680856	0.085272	0.00555	3.40313	-2.23369	0.940238	MAMLD1	mastermind like domain containing 1
ILMN_2403247	0.085409	0.00557	3.40166	-2.23626	0.273022	CMTM7	CKLF like MARVEL transmembrane domain containing 7
ILMN_1728435	0.085409	0.00557	3.40139	-2.23673	0.245607	C12orf45	chromosome 12 open reading frame 45
ILMN_1804945	0.085409	0.00557	-3.40117	-2.23711	-0.445754	ZNF667	zinc finger protein 667
ILMN_1686664	0.085722	0.0056	3.39815	-2.24241	0.182724	MT2A	metallothionein 2A
ILMN_1678522	0.085722	0.00561	3.39793	-2.24279	0.24247
ILMN_1752810	0.085722	0.00561	-3.39773	-2.24314	-0.219579	LARP6	La ribonucleoprotein domain family member 6
ILMN_2383489	0.085722	0.00561	-3.39772	-2.24316	-0.174889
ILMN_1750144	0.085787	0.00562	-3.39695	-2.24451	-0.216061	CCDC174	coiled-coil domain containing 174
ILMN_1751328	0.085856	0.00562	3.39615	-2.24591	0.294331	FAM83H	family with sequence similarity 83 member H
ILMN_1705153	0.086026	0.00564	3.3947	-2.24845	0.405578	NEFH	neurofilament heavy polypeptide
ILMN_1701006	0.086088	0.00565	-3.39356	-2.25044	-0.413046	HEXIM2	hexamethylene bisacetamide inducible 2
ILMN_2204726	0.086088	0.00566	3.3929	-2.2516	0.280895	UBR5	ubiquitin protein ligase E3 component n-recognin 5
ILMN_3232894	0.086088	0.00566	-3.39271	-2.25193	-0.196128	CNRIP1	cannabinoid receptor interacting protein 1
ILMN_1690192	0.086088	0.00566	-3.39251	-2.25227	-0.864654	CER1	cerberus 1, DAN family BMP antagonist
ILMN_2246154	0.086088	0.00566	-3.39244	-2.2524	-0.373748	ZBED9	zinc finger BED-type containing 9
ILMN_1656576	0.086088	0.00567	-3.39203	-2.25312	-1.42692	ATCAY	ATCAY, caytaxin
ILMN_1671933	0.086088	0.00567	-3.39182	-2.25349	-0.262941	CLCC1	chloride channel CLIC like 1
ILMN_3236049	0.086122	0.00567	3.39125	-2.25449	0.444228	SNORD12	small nucleolar RNA, C/D box 12
ILMN_1679382	0.086135	0.00568	3.3908	-2.25526	0.203912	CCT2	chaperonin containing TCP1 subunit 2
ILMN_1714861	0.086394	0.0057	3.38879	-2.25879	0.364396	CD68	CD68 molecule
ILMN_1661940	0.086585	0.00572	3.38708	-2.26178	0.357147	CAMTA1	calmodulin binding transcription activator 1
ILMN_2381476	0.086585	0.00572	-3.38672	-2.26242	-0.231109	ATL1	atlastin GTPase 1
ILMN_1834842	0.086585	0.00572	-3.38652	-2.26277	-0.418804
ILMN_3230337	0.086588	0.00573	-3.38614	-2.26343	-0.814272	PAXIP1-AS2	PAXIP1 antisense RNA 2
ILMN_1734830	0.086724	0.00574	-3.38492	-2.26556	-0.427312	MTHFR	methylenetetrahydrofolate reductase (NAD(P)H)
ILMN_1728742	0.086792	0.00575	-3.38414	-2.26694	-0.812652	FAXDC2	fatty acid hydroxylase domain containing 2
ILMN_1758457	0.086802	0.00575	3.38372	-2.26766	0.270685	TBC1D16	TBC1 domain family member 16
ILMN_1656200	0.087135	0.00578	-3.38091	-2.27259	-0.681972	KATNAL2	katanin catalytic subunit A1 like 2
ILMN_1794740	0.087135	0.00579	3.38026	-2.27373	0.249383	CD151	CD151 molecule (Raph blood group)
ILMN_1714223	0.087135	0.00579	3.37979	-2.27455	0.414333	LETM2	leucine zipper and EF-hand containing transmembrane protein 2
ILMN_1773154	0.087135	0.00579	-3.37962	-2.27484	-0.447501	NFKBIA	NFKB inhibitor alpha
ILMN_1824666	0.087135	0.0058	3.379	-2.27594	0.485244
ILMN_1700955	0.087135	0.0058	-3.37899	-2.27594	-0.239934	TCTEX1D2	Tctex1 domain containing 2
ILMN_2412549	0.087135	0.0058	3.37886	-2.27617	0.236652	GAR1	GAR1 ribonucleoprotein
ILMN_2140700	0.087135	0.0058	3.3786	-2.27663	0.37446	CRIPAK	cysteine rich PAK1 inhibitor
ILMN_1804663	0.087135	0.00581	-3.37846	-2.27688	-0.384966	THBS3	thrombospondin 3
ILMN_1751708	0.087398	0.00583	-3.37644	-2.28041	-0.186317	ITM2B	integral membrane protein 2B
ILMN_1678246	0.087445	0.00583	-3.37579	-2.28155	-0.527848
ILMN_1803398	0.087452	0.00584	3.3754	-2.28223	0.214245	SRF	serum response factor
ILMN_1728057	0.087727	0.00586	-3.37313	-2.28621	-0.378775	SDHAF4	succinate dehydrogenase complex assembly factor 4
ILMN_1768470	0.087727	0.00587	3.37265	-2.28705	0.183187	EIF4G1	eukaryotic translation initiation factor 4 gamma 1
ILMN_2330382	0.087727	0.00587	-3.37262	-2.2871	-0.31135	PAQR6	progestin and adipoQ receptor family member 6
ILMN_2234412	0.087736	0.00588	3.37145	-2.28916	0.434154	TLE3	transducin like enhancer of split 3
ILMN_1703743	0.087736	0.00588	3.37139	-2.28926	0.20657	AATF	apoptosis antagonizing transcription factor
ILMN_1809147	0.087736	0.00588	3.37138	-2.28928	0.374176	FAM118A	family with sequence similarity 118 member A
ILMN_1657832	0.087736	0.00588	-3.37117	-2.28964	-0.800824	TOB2P1	transducer of ERBB2, 2 pseudogene 1
ILMN_1670666	0.087931	0.0059	3.3693	-2.29292	0.322503	RAB12	RAB12, member RAS oncogene family
ILMN_1728349	0.087931	0.0059	-3.36914	-2.29321	-0.436926	TMEM63B	transmembrane protein 63B
ILMN_1677953	0.087931	0.00591	3.36879	-2.29381	0.239221	OGFOD1	2-oxoglutarate and iron dependent oxygenase domain containing 1
ILMN_2317581	0.087931	0.00591	3.36851	-2.2943	0.472816
ILMN_1731644	0.087931	0.00592	-3.36791	-2.29535	-0.171774	SETDB2	SET domain bifurcated 2
ILMN_1688848	0.087931	0.00592	-3.36787	-2.29543	-0.399351	TMEM44	transmembrane protein 44
ILMN_1669631	0.08796	0.00593	-3.36714	-2.2967	-0.364719	GLRB	glycine receptor beta
ILMN_3220934	0.08796	0.00593	3.367	-2.29695	0.695233	LINC00152	long intergenic non-protein coding RNA 152
ILMN_1720531	0.088112	0.00595	3.36513	-2.30022	0.462587	KDM4B	lysine demethylase 4B
ILMN_1740742	0.088112	0.00595	-3.36504	-2.30038	-0.1699	UROD	uroporphyrinogen decarboxylase
ILMN_1687351	0.088112	0.00595	-3.36501	-2.30044	-0.458436	ANKRA2	ankyrin repeat family A member 2
ILMN_1799688	0.088226	0.00596	-3.36379	-2.30257	-0.214709	CDC23	cell division cycle 23
ILMN_1709683	0.088226	0.00596	-3.3636	-2.3029	-0.217815
ILMN_2311537	0.088773	0.00601	3.35978	-2.3096	0.301356	HMGA1	high mobility group AT-hook 1
ILMN_1763694	0.088773	0.00601	-3.3595	-2.31007	-0.76308	RSPRY1	ring finger and SPRY domain containing 1
ILMN_1755111	0.08881	0.00602	-3.35882	-2.31128	-0.250728	AK9	adenylate kinase 9
ILMN_1710000	0.08881	0.00602	-3.35858	-2.31169	-0.31872	PEX11G	peroxisomal biogenesis factor 11 gamma
ILMN_1765725	0.088875	0.00603	3.35784	-2.31299	0.301925	SBDSP1	Shwachman-Bodian-Diamond syndrome pseudogene 1
ILMN_2197247	0.089009	0.00605	-3.35596	-2.31628	-0.276876	POLR3A	RNA polymerase III subunit A
ILMN_1671766	0.089009	0.00605	3.35537	-2.31731	0.317255	F12	coagulation factor XII
ILMN_1733559	0.089009	0.00606	-3.35512	-2.31776	-1.59246	RNA28S5	RNA, 28S ribosomal 5
ILMN_2394362	0.089009	0.00606	3.35459	-2.31869	2.29149	AMER2	APC membrane recruitment protein 2
ILMN_1799381	0.089009	0.00606	3.35456	-2.31874	0.365475	SNORD14A	small nucleolar RNA, C/D box 14A
ILMN_1666019	0.089009	0.00607	-3.35435	-2.31911	-0.624519	ADNP	activity dependent neuroprotector homeobox
ILMN_2341006	0.089009	0.00607	3.35405	-2.31964	0.609975	SCARF2	scavenger receptor class F member 2
ILMN_1674817	0.089009	0.00607	-3.35384	-2.32	-0.185031	C1orf115	chromosome 1 open reading frame 115
ILMN_2132982	0.089009	0.00607	3.35373	-2.32019	0.367615	IGFBP5	insulin like growth factor binding protein 5
ILMN_2050761	0.089009	0.00607	3.35359	-2.32044	0.947803	EIF4E	eukaryotic translation initiation factor 4E
ILMN_1657149	0.089202	0.00609	3.35176	-2.32365	0.604114	C8orf46	chromosome 8 open reading frame 46
ILMN_1723124	0.089202	0.00609	-3.35171	-2.32373	-0.567793	GALK2	galactokinase 2
ILMN_1781373	0.089211	0.0061	-3.35082	-2.32528	-0.672478	IFIH1	interferon induced with helicase C domain 1
ILMN_1652280	0.089211	0.00611	-3.35064	-2.3256	-0.445592	FBXO32	F-box protein 32
ILMN_2312764	0.089211	0.00611	3.35057	-2.32572	0.658123	AJAP1	adherens junctions associated protein 1
ILMN_1662848	0.089211	0.00611	-3.35029	-2.32621	-0.499872	TXNDC15	thioredoxin domain containing 15
ILMN_1803788	0.089224	0.00612	-3.34968	-2.32728	-0.414022	LGALS3	lectin, galactoside binding soluble 3
ILMN_1803799	0.089224	0.00612	3.34939	-2.32779	0.413727
ILMN_1773849	0.089224	0.00612	3.3492	-2.32813	0.27779
ILMN_1696556	0.089806	0.00617	3.34527	-2.33501	0.499467	URB2	URB2 ribosome biogenesis 2 homolog (S. cerevisiae)
ILMN_1716728	0.089872	0.00617	-3.34452	-2.33632	-0.304316	SAYSD1	SAYSVFN motif domain containing 1
ILMN_1760180	0.08988	0.00618	3.34402	-2.3372	0.425629	MID2	midline 2
ILMN_1724884	0.08988	0.00618	3.34354	-2.33804	0.489552	SNORD22	small nucleolar RNA, C/D box 22
ILMN_3248676	0.08988	0.00619	3.34346	-2.33819	0.257106	CBWD3	COBW domain containing 3
ILMN_2148527	0.090015	0.0062	-3.3421	-2.34057	-0.365537	H19	H19, imprinted maternally expressed transcript (non-protein coding)
ILMN_3222974	0.090015	0.0062	3.34196	-2.34081	0.563959	PRKCB	protein kinase C beta
ILMN_1743646	0.090028	0.00621	3.34138	-2.34182	0.421683	VASP	vasodilator-stimulated phosphoprotein
ILMN_1739885	0.090028	0.00621	-3.3412	-2.34213	-0.271121	SLC41A3	solute carrier family 41 member 3
ILMN_1801377	0.090164	0.00623	3.33994	-2.34435	0.268694	SLC29A4	solute carrier family 29 member 4
ILMN_1743194	0.090164	0.00623	3.3394	-2.34529	0.543988	EEA1	early endosome antigen 1
ILMN_1700047	0.090164	0.00623	3.33936	-2.34537	0.797806	ALAS1	5'-aminolevulinate synthase 1
ILMN_1657398	0.090166	0.00624	-3.33879	-2.34636	-0.593226
ILMN_1732799	0.090166	0.00624	-3.33826	-2.34729	-0.198267	CD34	CD34 molecule
ILMN_2370772	0.090166	0.00625	3.33795	-2.34784	0.268383	EIF4G1	eukaryotic translation initiation factor 4 gamma 1
ILMN_1656496	0.090166	0.00625	-3.33777	-2.34815	-1.11545	EPC2	enhancer of polycomb homolog 2
ILMN_1792508	0.090166	0.00626	-3.3373	-2.34897	-0.20801	TMEM59	transmembrane protein 59
ILMN_3185784	0.090166	0.00626	3.33648	-2.35041	0.470153	FAM86JP	family with sequence similarity 86, member A pseudogene
ILMN_2409220	0.090166	0.00627	-3.33624	-2.35083	-0.225939	HMMR	hyaluronan mediated motility receptor
ILMN_2090782	0.090166	0.00627	3.33589	-2.35145	0.190851	GCSH	glycine cleavage system protein H
ILMN_2363165	0.090166	0.00627	3.33581	-2.35158	0.29527	TACC2	transforming acidic coiled-coil containing protein 2
ILMN_3299905	0.090166	0.00627	-3.33567	-2.35184	-0.262325	RNFT2	ring finger protein, transmembrane 2
ILMN_3307616	0.090166	0.00628	3.33542	-2.35226	0.484481	EPHA10	EPH receptor A10
ILMN_1796216	0.090166	0.00628	-3.33522	-2.35262	-0.216121	VASH1	vasohibin 1
ILMN_1763461	0.090166	0.00628	-3.33499	-2.35302	-0.218132	ALDH7A1	aldehyde dehydrogenase 7 family member A1
ILMN_1812432	0.090287	0.00629	3.33392	-2.3549	0.901744	TIRAP	TIR domain containing adaptor protein
ILMN_1783695	0.090495	0.00631	-3.33232	-2.35771	-0.192968	EPRS	glutamyl-prolyl-tRNA synthetase
ILMN_1718070	0.090496	0.00632	-3.33196	-2.35833	-0.295224	CASP9	caspase 9
ILMN_2060086	0.090496	0.00632	3.33164	-2.35888	0.357402	ADAM23	ADAM metallopeptidase domain 23
ILMN_3299955	0.090621	0.00634	3.33026	-2.3613	0.176282
ILMN_1739942	0.090621	0.00634	-3.3299	-2.36194	-0.249074	FAM117B	family with sequence similarity 117 member B
ILMN_1689294	0.090621	0.00634	3.32988	-2.36197	0.550878	SNORD14D	small nucleolar RNA, C/D box 14D
ILMN_1770385	0.090762	0.00635	-3.32869	-2.36405	-0.794839
ILMN_2392674	0.09095	0.00637	-3.32722	-2.36664	-0.374245	PRR3	proline rich 3
ILMN_1699022	0.091093	0.00638	3.32602	-2.36874	0.305338	ENDOD1	endonuclease domain containing 1
ILMN_2227385	0.09121	0.0064	3.32498	-2.37056	0.414825	SLC16A14	solute carrier family 16 member 14
ILMN_1759889	0.091236	0.0064	3.32449	-2.37141	0.741251	SPRN	shadow of prion protein homolog (zebrafish)
ILMN_1660111	0.091452	0.00642	3.32254	-2.37483	0.176599	UCHL3	ubiquitin C-terminal hydrolase L3
ILMN_3188124	0.091452	0.00643	3.32216	-2.3755	0.302648
ILMN_2373062	0.091452	0.00643	3.32193	-2.3759	0.275909	RHBDF2	rhomboid 5 homolog 2
ILMN_2155516	0.091452	0.00643	3.32186	-2.37601	0.261369	QTRT2	queuine tRNA-ribosyltransferase accessory subunit 2
ILMN_2352090	0.091464	0.00644	-3.32146	-2.37672	-0.307301	GPRC5C	G protein-coupled receptor class C group 5 member C
ILMN_1725105	0.091578	0.00645	3.32045	-2.3785	0.176617	EEF1E1	eukaryotic translation elongation factor 1 epsilon 1
ILMN_2215211	0.091711	0.00646	-3.31932	-2.38048	-0.553774	ZNF514	zinc finger protein 514
ILMN_2352590	0.091717	0.00647	-3.31895	-2.38112	-0.229686	ZNF33A	zinc finger protein 33A
ILMN_2394250	0.091848	0.00648	-3.31756	-2.38356	-0.38114	PLEKHA1	pleckstrin homology domain containing A1
ILMN_2093427	0.091848	0.00648	-3.3175	-2.38366	-0.539996	SHF	Src homology 2 domain containing F
ILMN_3287266	0.091911	0.00649	3.31678	-2.38492	0.253514
ILMN_1681777	0.091911	0.0065	3.31585	-2.38655	0.255233	SHROOM2	shroom family member 2
ILMN_1733627	0.091911	0.0065	3.31578	-2.38667	0.265909	NEDD4L	neural precursor cell expressed, developmentally down-regulated 4-like, E3 ubiquitin protein ligase
ILMN_2293374	0.091911	0.00651	3.31545	-2.38725	0.273965	TOP1MT	topoisomerase (DNA) I, mitochondrial
ILMN_2402272	0.091911	0.00651	-3.31532	-2.38748	-0.310208	TCEAL8	transcription elongation factor A like 8
ILMN_1749429	0.091911	0.00651	3.31513	-2.38782	1.71304	ZCCHC5	zinc finger CCHC-type containing 5
ILMN_3241099	0.091911	0.00652	-3.31483	-2.38834	-0.312947	FAM172A	family with sequence similarity 172 member A
ILMN_2407824	0.092024	0.00653	3.31319	-2.39121	0.328373
ILMN_1663399	0.092024	0.00653	-3.31319	-2.39122	-0.461874	TIMP4	TIMP metallopeptidase inhibitor 4
ILMN_1757995	0.092024	0.00654	-3.31305	-2.39146	-0.247955	PARP2	poly(ADP-ribose) polymerase 2
ILMN_2407619	0.092024	0.00654	-3.31284	-2.39183	-0.358888	CDC25C	cell division cycle 25C
ILMN_1717639	0.092731	0.00659	3.30829	-2.3998	0.386503	SIK1	salt inducible kinase 1
ILMN_2397846	0.092832	0.00661	3.30706	-2.40196	0.563945	SNCB	synuclein beta
ILMN_1787762	0.092832	0.00661	3.30704	-2.40199	0.263264	HEATR1	HEAT repeat containing 1
ILMN_1745686	0.092925	0.00662	-3.30616	-2.40353	-0.445803	MFHAS1	malignant fibrous histiocytoma amplified sequence 1
ILMN_1784946	0.09297	0.00663	-3.30557	-2.40458	-0.220212	ORC3	origin recognition complex subunit 3
ILMN_1713449	0.092994	0.00663	3.3051	-2.40539	0.375296	TBX3	T-box 3
ILMN_1776297	0.093035	0.00664	3.30453	-2.40639	0.331747	GOLGA4	golgin A4
ILMN_2341229	0.093115	0.00665	-3.30373	-2.40779	-0.254191	CD34	CD34 molecule
ILMN_1813746	0.093196	0.00666	-3.30293	-2.4092	-0.211123	CORO2A	coronin 2A
ILMN_2374340	0.093263	0.00667	3.30196	-2.41089	0.674821	PLAUR	plasminogen activator, urokinase receptor
ILMN_1688702	0.093263	0.00667	-3.30165	-2.41143	-0.22433	PJA2	praja ring finger ubiquitin ligase 2
ILMN_1732071	0.093263	0.00667	-3.30156	-2.4116	-0.339343	HIST2H2BE	histone cluster 2, H2be
ILMN_3285356	0.093272	0.00668	3.30118	-2.41227	1.53051
ILMN_1686889	0.09356	0.0067	-3.29916	-2.41581	-1.54965	FAM229B	family with sequence similarity 229 member B
ILMN_2361603	0.093575	0.00671	-3.29874	-2.41653	-0.655612	NDRG2	NDRG family member 2
ILMN_2316778	0.093643	0.00672	3.2974	-2.41889	0.369407	ETNK1	ethanolamine kinase 1
ILMN_1673252	0.093643	0.00672	3.29737	-2.41894	0.204135	AIMP2	aminoacyl tRNA synthetase complex interacting multifunctional protein 2
ILMN_1733932	0.093643	0.00673	-3.29724	-2.41916	-0.181452	SNUPN	snurportin 1
ILMN_1685661	0.093643	0.00673	3.29705	-2.4195	0.254722	RRP15	ribosomal RNA processing 15 homolog
ILMN_1727200	0.093743	0.00674	3.29614	-2.4211	0.552179	SLCO4A1	solute carrier organic anion transporter family member 4A1
ILMN_1802557	0.09394	0.00676	-3.29466	-2.42369	-0.200462	HEBP1	heme binding protein 1
ILMN_3258424	0.094085	0.00677	3.29348	-2.42575	0.264346
ILMN_2347349	0.094407	0.00681	-3.29037	-2.4312	-0.180574
ILMN_2286800	0.094407	0.00682	-3.28994	-2.43196	-0.339682	DNM1L	dynamin 1 like
ILMN_1771003	0.094407	0.00682	-3.28957	-2.4326	-0.241464	HAUS4	HAUS augmin like complex subunit 4
ILMN_1814230	0.094407	0.00682	-3.28926	-2.43315	-0.247301
ILMN_1722583	0.094407	0.00683	3.28912	-2.4334	0.257408	EMC8	ER membrane protein complex subunit 8
ILMN_3251415	0.094407	0.00683	-3.28893	-2.43372	-0.569202	RBM43	RNA binding motif protein 43
ILMN_1790603	0.094407	0.00683	-3.28888	-2.43381	-0.240919	ATPAF1	ATP synthase mitochondrial F1 complex assembly factor 1
ILMN_1748283	0.094407	0.00683	3.28868	-2.43417	0.27484	PIM2	Pim-2 proto-oncogene, serine/threonine kinase
ILMN_1784176	0.094407	0.00684	-3.2884	-2.43465	-0.750537	ABCA5	ATP binding cassette subfamily A member 5
ILMN_1694890	0.094407	0.00684	3.28828	-2.43487	0.27402
ILMN_2130411	0.094407	0.00685	-3.28748	-2.43627	-0.225981	KDELR1	KDEL endoplasmic reticulum protein retention receptor 1
ILMN_1792741	0.094407	0.00685	-3.28745	-2.43632	-0.394168	AMACR	alpha-methylacyl-CoA racemase
ILMN_2383383	0.094407	0.00685	-3.28742	-2.43637	-0.355444	PIR	pirin
ILMN_1673566	0.094428	0.00685	3.28681	-2.43744	0.279591	ADAMTS1	ADAM metallopeptidase with thrombospondin type 1 motif 1
ILMN_1815666	0.094428	0.00686	3.28648	-2.43803	0.401441	ATP2A2	ATPase sarcoplasmic/endoplasmic reticulum Ca2+ transporting 2
ILMN_2412294	0.094428	0.00686	-3.28634	-2.43826	-0.412603	GNB5	G protein subunit beta 5
ILMN_1803611	0.094441	0.00687	3.28565	-2.43949	0.244048
ILMN_1803392	0.094441	0.00687	3.28563	-2.43951	0.205943	TAX1BP3	Tax1 binding protein 3
ILMN_2232166	0.094458	0.00688	-3.28465	-2.44124	-0.195738	CCDC90B	coiled-coil domain containing 90B
ILMN_2183784	0.094458	0.00688	-3.28461	-2.4413	-0.288904	TTC12	tetratricopeptide repeat domain 12
ILMN_1807423	0.094458	0.00688	3.28457	-2.44137	0.171007	IGF2BP3	insulin like growth factor 2 mRNA binding protein 3
ILMN_1779279	0.094565	0.00689	3.28363	-2.44302	0.209846	MAPK1IP1L	mitogen-activated protein kinase 1 interacting protein 1 like
ILMN_3192867	0.094831	0.00692	3.28176	-2.4463	1.54614
ILMN_2082762	0.094939	0.00693	3.28082	-2.44795	0.370213	SNORD68	small nucleolar RNA, C/D box 68
ILMN_3246424	0.094976	0.00694	-3.28028	-2.44889	-0.208608
ILMN_2125562	0.095053	0.00695	3.27924	-2.45072	0.285965	MOB1A	MOB kinase activator 1A
ILMN_3306742	0.095053	0.00696	3.27854	-2.45194	0.258469	SIGMAR1	sigma non-opioid intracellular receptor 1
ILMN_1710479	0.095053	0.00696	3.27834	-2.45228	0.608303
ILMN_1697614	0.095053	0.00696	3.27813	-2.45267	0.279744	SNU13	SNU13 homolog, small nuclear ribonucleoprotein (U4/U6.U5)
ILMN_2048793	0.095053	0.00697	-3.27795	-2.45297	-0.230828	CIAO1	cytosolic iron-sulfur assembly component 1
ILMN_1663173	0.095053	0.00697	-3.27794	-2.453	-0.379818
ILMN_1760620	0.095141	0.00698	3.277	-2.45464	0.395617	TMEM33	transmembrane protein 33
ILMN_2310703	0.095141	0.00698	3.27664	-2.45527	0.221239
ILMN_1721204	0.095141	0.00698	-3.27648	-2.45556	-0.501461	CSF2RA	colony stimulating factor 2 receptor alpha subunit
ILMN_1690476	0.095317	0.007	-3.27504	-2.45807	-0.630155	QKI	QKI, KH domain containing RNA binding
ILMN_2316173	0.095317	0.00701	-3.27483	-2.45845	-0.538198	AP1S1	adaptor related protein complex 1 sigma 1 subunit
ILMN_3251171	0.095362	0.00701	-3.27425	-2.45946	-1.88135	DNASE1L1	deoxyribonuclease 1 like 1
ILMN_1659524	0.09537	0.00702	3.27383	-2.4602	0.306185	NDUFAF4	NADH:ubiquinone oxidoreductase complex assembly factor 4
ILMN_1723414	0.09537	0.00702	-3.27357	-2.46065	-0.224941	HACL1	2-hydroxyacyl-CoA lyase 1
ILMN_1700604	0.095627	0.00705	3.27111	-2.46496	0.266618	RBM14	RNA binding motif protein 14
ILMN_1728662	0.095627	0.00705	-3.271	-2.46515	-0.482761	ALDH3B1	aldehyde dehydrogenase 3 family member B1
ILMN_1674050	0.095627	0.00706	-3.2709	-2.46533	-0.329432	COL8A2	collagen type VIII alpha 2 chain
ILMN_2390299	0.095627	0.00706	-3.27083	-2.46545	-0.273279	PSMB8	proteasome subunit beta 8
ILMN_1686835	0.095737	0.00707	-3.26978	-2.4673	-0.362704
ILMN_2172174	0.095737	0.00707	3.26957	-2.46766	0.274065	PNP	purine nucleoside phosphorylase
ILMN_2326713	0.095894	0.00709	3.26835	-2.4698	0.198432	CD151	CD151 molecule (Raph blood group)
ILMN_2414533	0.096033	0.0071	-3.26724	-2.47174	-0.222826	ARMCX6	armadillo repeat containing, X-linked 6
ILMN_1727135	0.096235	0.00712	-3.26577	-2.47432	-0.521187	FIBCD1	fibrinogen C domain containing 1
ILMN_1793732	0.096381	0.00714	3.26462	-2.47633	0.184762	FARS2	phenylalanyl-tRNA synthetase 2, mitochondrial
ILMN_1657977	0.096559	0.00715	-3.26329	-2.47867	-0.22491	MSRB2	methionine sulfoxide reductase B2
ILMN_1732554	0.096571	0.00716	-3.26252	-2.48002	-0.331937	ZNF346	zinc finger protein 346
ILMN_1814998	0.096571	0.00716	3.26247	-2.4801	0.403986
ILMN_1687768	0.096571	0.00717	-3.26228	-2.48043	-0.23092	NCOA7	nuclear receptor coactivator 7
ILMN_3249578	0.096613	0.00718	-3.26136	-2.48206	-1.27669
ILMN_1672743	0.096613	0.00718	-3.26131	-2.48215	-0.298053
ILMN_1666610	0.096613	0.00718	3.26111	-2.4825	0.303991	ICE2	interactor of little elongation complex ELL subunit 2
ILMN_1670490	0.096894	0.00721	-3.2592	-2.48584	-0.198127	PDPN	podoplanin
ILMN_1844203	0.097113	0.00723	-3.25764	-2.48857	-0.470241	CRX	cone-rod homeobox
ILMN_2263144	0.097198	0.00724	-3.25685	-2.48996	-0.289812	TMEM223	transmembrane protein 223
ILMN_1680465	0.097201	0.00724	3.25648	-2.4906	0.295757	ARL5B	ADP ribosylation factor like GTPase 5B
ILMN_1770690	0.097201	0.00725	-3.25621	-2.49108	-0.433348	CDKL3	cyclin dependent kinase like 3
ILMN_1723158	0.097351	0.00726	3.25485	-2.49346	0.302126	NOP2	NOP2 nucleolar protein
ILMN_1687538	0.097351	0.00727	3.25474	-2.49366	0.271544	ETS1	ETS proto-oncogene 1, transcription factor
ILMN_3249748	0.097367	0.00727	3.25434	-2.49436	0.162268	LDHA	lactate dehydrogenase A
ILMN_1673804	0.097432	0.00728	-3.25366	-2.49554	-0.52144	ZNF426	zinc finger protein 426
ILMN_1658071	0.097629	0.0073	3.25224	-2.49804	0.329355	ATP1B1	ATPase Na+/K+ transporting subunit beta 1
ILMN_2200636	0.097635	0.0073	-3.25189	-2.49865	-0.181676	KANSL1	KAT8 regulatory NSL complex subunit 1
ILMN_2061732	0.097688	0.00731	3.25128	-2.49971	0.284167	YRDC	yrdC N6-threonylcarbamoyltransferase domain containing
ILMN_2354617	0.097705	0.00732	-3.25088	-2.50042	-0.300038	DYRK1B	dual specificity tyrosine phosphorylation regulated kinase 1B
ILMN_2408683	0.097728	0.00732	-3.25044	-2.50119	-0.355064
ILMN_2329773	0.097735	0.00733	-3.25009	-2.50181	-0.342882	RAB27A	RAB27A, member RAS oncogene family
ILMN_2043265	0.097804	0.00734	3.24939	-2.50302	0.173109	ZNF106	zinc finger protein 106
ILMN_1758825	0.097901	0.00735	-3.24854	-2.50452	-0.455289	ABLIM2	actin binding LIM protein family member 2
ILMN_1776656	0.098004	0.00736	3.24765	-2.50608	0.355465	BBS7	Bardet-Biedl syndrome 7
ILMN_1725327	0.098166	0.00738	3.24643	-2.50822	0.767091
ILMN_1732926	0.098499	0.00741	3.24426	-2.51202	0.418209	PVT1	Pvt1 oncogene (non-protein coding)
ILMN_1674789	0.098512	0.00741	3.24388	-2.51269	1.07444
ILMN_3226181	0.098586	0.00742	-3.24316	-2.51395	-0.352501	NUDT7	nudix hydrolase 7
ILMN_1812526	0.098688	0.00743	3.24222	-2.5156	0.471722	TGFB2	transforming growth factor beta 2
ILMN_1760718	0.098688	0.00744	3.24197	-2.51603	0.374936	ZMIZ2	zinc finger MIZ-type containing 2
ILMN_1671742	0.098726	0.00744	-3.24145	-2.51695	-0.485248	UPF3A	UPF3 regulator of nonsense transcripts homolog A (yeast)
ILMN_1751666	0.09875	0.00745	-3.24101	-2.51772	-0.583893	GPSM1	G-protein signaling modulator 1
ILMN_1750100	0.098783	0.00746	3.24052	-2.51858	0.319407
ILMN_1815303	0.098889	0.00747	-3.23962	-2.52015	-0.235893
ILMN_2334243	0.099262	0.0075	-3.23701	-2.52473	-0.294794	CREB1	cAMP responsive element binding protein 1
ILMN_1793146	0.099262	0.0075	-3.23694	-2.52486	-0.340812	CCDC25	coiled-coil domain containing 25
ILMN_1703369	0.099354	0.00752	-3.23603	-2.52645	-0.73414
ILMN_1801383	0.099354	0.00752	3.23581	-2.52683	0.37808	SMG1	SMG1, nonsense mediated mRNA decay associated PI3K related kinase
ILMN_1878459	0.099398	0.00753	-3.23526	-2.52779	-0.738263
ILMN_3251742	0.099449	0.00754	-3.23467	-2.52883	-0.18974	ZNF322	zinc finger protein 322
ILMN_1806804	0.099555	0.00755	-3.23378	-2.53038	-0.325982	USP14	ubiquitin specific peptidase 14
ILMN_1660227	0.099655	0.00756	-3.23293	-2.53189	-0.953568	LINC00999	long intergenic non-protein coding RNA 999
ILMN_1719250	0.099732	0.00757	3.23219	-2.53318	0.68099	SLC44A4	solute carrier family 44 member 4
ILMN_1784554	0.099954	0.00759	-3.23049	-2.53616	-0.51545
ILMN_1692665	0.099954	0.00759	-3.23036	-2.53639	-0.660078	UNC5B	unc-5 netrin receptor B
ILMN_1656042	0.100103	0.00762	-3.22854	-2.53958	-0.342855	KIAA0319L	KIAA0319 like
ILMN_1789775	0.100103	0.00762	3.22829	-2.54002	0.250812
ILMN_2317580	0.100103	0.00762	3.22822	-2.54014	0.331889
ILMN_1688730	0.100103	0.00762	-3.22818	-2.5402	-0.281608	DNAJC18	DnaJ heat shock protein family (Hsp40) member C18
ILMN_1895827	0.100103	0.00763	3.22785	-2.54078	0.886471
ILMN_1758173	0.100103	0.00763	-3.22771	-2.54103	-0.210638	TMEM99	transmembrane protein 99
ILMN_1798177	0.100236	0.00765	-3.22668	-2.54284	-0.227836	CHURC1	churchill domain containing 1
ILMN_1806778	0.100295	0.00765	3.22605	-2.54394	0.172492	UBE2E1	ubiquitin conjugating enzyme E2 E1
ILMN_2402600	0.100352	0.00766	3.22537	-2.54513	0.403031	GLIS3	GLIS family zinc finger 3
ILMN_1652753	0.100352	0.00767	-3.22513	-2.54555	-0.211217	PAAF1	proteasomal ATPase associated factor 1
ILMN_2282959	0.100534	0.00769	-3.22383	-2.54783	-0.373612	DNA2	DNA replication helicase/nuclease 2
ILMN_1803192	0.100891	0.00772	-3.22139	-2.5521	-0.532359	WDR76	WD repeat domain 76
ILMN_1657547	0.100891	0.00772	-3.22128	-2.55231	-0.230683	CCDC34	coiled-coil domain containing 34
ILMN_1803995	0.10099	0.00773	-3.22043	-2.55379	-0.414442	TM7SF3	transmembrane 7 superfamily member 3
ILMN_1706764	0.10121	0.00775	-3.21893	-2.55642	-0.25121	GOLPH3L	golgi phosphoprotein 3 like
ILMN_1787326	0.101394	0.00777	3.21763	-2.5587	0.692229	SNORA65	small nucleolar RNA, H/ACA box 65
ILMN_3242551	0.101485	0.00778	-3.21683	-2.56009	-0.495996
ILMN_1764383	0.101592	0.0078	-3.21596	-2.56164	-0.76637	MCOLN1	mucolipin 1
ILMN_2391891	0.10171	0.00781	-3.21475	-2.56375	-0.31373	MAP2K5	mitogen-activated protein kinase kinase 5
ILMN_2357361	0.10171	0.00781	-3.21467	-2.56388	-0.18001	THYN1	thymocyte nuclear protein 1
ILMN_2047354	0.10171	0.00782	-3.21441	-2.56434	-0.24944
ILMN_1789944	0.101727	0.00782	3.21402	-2.56504	0.260264
ILMN_1699112	0.101909	0.00784	-3.21273	-2.56729	-0.196062	COPB1	coatomer protein complex subunit beta 1
ILMN_1791002	0.101969	0.00786	3.21181	-2.5689	0.233588	SKP2	S-phase kinase-associated protein 2, E3 ubiquitin protein ligase
ILMN_1720311	0.101969	0.00786	3.21178	-2.56896	0.294917	SLC25A46	solute carrier family 25 member 46
ILMN_2262203	0.101969	0.00786	-3.21149	-2.56946	-0.670662	PMS2CL	PMS2 C-terminal like pseudogene
ILMN_3244286	0.101969	0.00787	3.21095	-2.57042	0.300469	TANC2	tetratricopeptide repeat, ankyrin repeat and coiled-coil containing 2
ILMN_1659240	0.101969	0.00787	-3.21091	-2.57049	-0.247507	MTMR14	myotubularin related protein 14
ILMN_1745021	0.102032	0.00788	3.21026	-2.57161	0.282714	SLC30A1	solute carrier family 30 member 1
ILMN_2346460	0.102044	0.00788	3.2099	-2.57225	0.228535	ICE2	interactor of little elongation complex ELL subunit 2
ILMN_1749641	0.102144	0.0079	3.20883	-2.57412	0.285654	FBXO3	F-box protein 3
ILMN_3238910	0.102144	0.0079	-3.20876	-2.57424	-0.591962
ILMN_1704785	0.102595	0.00794	3.20604	-2.57902	0.271861	FUOM	fucose mutarotase
ILMN_1794707	0.102683	0.00795	3.20527	-2.58036	0.267789	PGGHG	protein-glucosylgalactosylhydroxylysine glucosidase
ILMN_1879150	0.102808	0.00796	3.20424	-2.58218	1.67068	LINC00560	long intergenic non-protein coding RNA 560
ILMN_1695917	0.102808	0.00797	-3.204	-2.58259	-0.184505	C5orf15	chromosome 5 open reading frame 15
ILMN_1800796	0.102906	0.00798	-3.20318	-2.58403	-0.234205	RPL37	ribosomal protein L37
ILMN_1790354	0.102931	0.00799	3.20274	-2.58479	0.244668	RABGGTB	Rab geranylgeranyltransferase beta subunit
ILMN_3248334	0.102989	0.00799	3.20214	-2.58585	0.646541
ILMN_1911873	0.102997	0.008	3.20173	-2.58656	0.425545
ILMN_1718166	0.102997	0.008	-3.2015	-2.58697	-2.17388
ILMN_3238435	0.103116	0.00802	-3.20018	-2.58929	-0.857493	SNORA12	small nucleolar RNA, H/ACA box 12
ILMN_1683160	0.103116	0.00803	-3.19998	-2.58963	-0.396651	MECR	mitochondrial trans-2-enoyl-CoA reductase
ILMN_1710885	0.103116	0.00803	3.19997	-2.58966	0.181476
ILMN_2256765	0.103165	0.00804	-3.19926	-2.59091	-0.174662	CDC16	cell division cycle 16
ILMN_1813374	0.103165	0.00804	3.19911	-2.59116	0.427478	MFSD12	major facilitator superfamily domain containing 12
ILMN_1753063	0.103287	0.00805	-3.19816	-2.59282	-0.288141	KIF15	kinesin family member 15
ILMN_1767377	0.103462	0.00807	-3.19694	-2.59496	-0.636562
ILMN_1771800	0.103501	0.00809	3.19588	-2.59683	0.2128	PRKCA	protein kinase C alpha
ILMN_1714445	0.103501	0.00809	-3.19545	-2.59757	-0.428545	SLC6A9	solute carrier family 6 member 9
ILMN_1684755	0.103501	0.00809	-3.19545	-2.59757	-0.267949	KAZALD1	Kazal type serine peptidase inhibitor domain 1
ILMN_3277137	0.103501	0.00809	-3.19529	-2.59785	-1.21881
ILMN_1725992	0.103501	0.0081	3.19525	-2.59793	0.257721	RAPGEF6	Rap guanine nucleotide exchange factor 6
ILMN_1656316	0.10359	0.00811	-3.19448	-2.59928	-0.219416	ZMYM3	zinc finger MYM-type containing 3
ILMN_1656145	0.103628	0.00812	-3.19355	-2.60091	-0.163947	GOT1	glutamic-oxaloacetic transaminase 1
ILMN_1694268	0.103628	0.00812	-3.19349	-2.60102	-0.242793	HES6	hes family bHLH transcription factor 6
ILMN_1697594	0.103628	0.00812	3.19339	-2.60118	0.666684	ANKRD28	ankyrin repeat domain 28
ILMN_1853093	0.103638	0.00813	3.19304	-2.60179	1.24538
ILMN_1712985	0.104009	0.00817	-3.19053	-2.6062	-0.212896	C17orf58	chromosome 17 open reading frame 58
ILMN_1726327	0.104009	0.00817	-3.19049	-2.60627	-0.783898	AMY1B	amylase, alpha 1B (salivary)
ILMN_2407811	0.104021	0.00818	-3.18952	-2.60797	-0.425385	NEURL4	neuralized E3 ubiquitin protein ligase 4
ILMN_1705814	0.104021	0.00818	3.18946	-2.60807	0.332024	KRT80	keratin 80
ILMN_1667839	0.104021	0.00819	-3.18909	-2.60872	-0.244282
ILMN_1791531	0.104021	0.00819	-3.18897	-2.60893	-1.37665	FA2H	fatty acid 2-hydroxylase
ILMN_1806456	0.104021	0.00819	-3.18895	-2.60896	-0.275105	BBOF1	basal body orientation factor 1
ILMN_1762674	0.104177	0.00821	-3.18783	-2.61092	-0.890138	NUP43	nucleoporin 43
ILMN_1671048	0.104311	0.00822	-3.18667	-2.61297	-0.453588	ZNF644	zinc finger protein 644
ILMN_2382488	0.104311	0.00822	3.18654	-2.6132	0.566366	CTU2	cytosolic thiouridylase subunit 2
ILMN_1726720	0.104358	0.00824	-3.18581	-2.61447	-0.246024	NUSAP1	nucleolar and spindle associated protein 1
ILMN_2139052	0.104358	0.00824	-3.18556	-2.61491	-0.915269	ZKSCAN1	zinc finger with KRAB and SCAN domains 1
ILMN_1813650	0.104358	0.00824	-3.18541	-2.61517	-0.32	INPP5F	inositol polyphosphate-5-phosphatase F
ILMN_1684726	0.104381	0.00825	-3.185	-2.6159	-1.95414	C2orf27A	chromosome 2 open reading frame 27A
ILMN_2067852	0.104488	0.00826	3.18414	-2.6174	0.367189	SLC30A1	solute carrier family 30 member 1
ILMN_1803801	0.1045	0.00827	3.18323	-2.619	0.466553	LRRC38	leucine rich repeat containing 38
ILMN_2331232	0.1045	0.00827	3.1832	-2.61905	0.308083
ILMN_1652409	0.1045	0.00828	-3.18318	-2.61908	-0.241996	SPATA7	spermatogenesis associated 7
ILMN_2370296	0.1045	0.00828	3.18291	-2.61956	0.43243	ENAH	enabled homolog (Drosophila)
ILMN_2382471	0.104527	0.00829	-3.18247	-2.62032	-0.582803	DUSP15	dual specificity phosphatase 15
ILMN_1706015	0.104546	0.00829	-3.18208	-2.62101	-0.427203	FAM43A	family with sequence similarity 43 member A
ILMN_1719694	0.105095	0.00834	-3.17891	-2.62656	-0.291268
ILMN_1715742	0.105498	0.00838	-3.17651	-2.63076	-0.70511	SLC22A1	solute carrier family 22 member 1
ILMN_2064917	0.105761	0.0084	-3.17479	-2.63378	-0.2366	AGGF1	angiogenic factor with G-patch and FHA domains 1
ILMN_1772605	0.105761	0.00841	-3.17429	-2.63466	-0.51836	FRS3	fibroblast growth factor receptor substrate 3
ILMN_1653438	0.105761	0.00841	-3.17422	-2.63478	-0.254536
ILMN_2399304	0.105761	0.00842	-3.17391	-2.63532	-0.762811	NAV2	neuron navigator 2
ILMN_2311548	0.105761	0.00842	3.17368	-2.63573	0.260628	PTRH2	peptidyl-tRNA hydrolase 2
ILMN_1901947	0.105761	0.00842	-3.1734	-2.63622	-0.69651	VAPB	VAMP associated protein B and C
ILMN_2326591	0.105809	0.00844	3.17258	-2.63766	0.336829
ILMN_2370135	0.105809	0.00844	-3.17257	-2.63768	-0.627556	HNRNPU	heterogeneous nuclear ribonucleoprotein U
ILMN_1770623	0.105813	0.00844	3.17226	-2.63822	0.202114	FAM58A	family with sequence similarity 58 member A
ILMN_1673069	0.105952	0.00846	3.17124	-2.64	0.196857	DPP9	dipeptidyl peptidase 9
ILMN_1763080	0.106046	0.00847	-3.17032	-2.64161	-0.143032	QARS	glutaminyl-tRNA synthetase
ILMN_1655240	0.106046	0.00847	3.17018	-2.64186	1.87378	TAS1R2	taste 1 receptor member 2
ILMN_1724295	0.106194	0.00849	-3.16902	-2.64389	-0.596326
ILMN_1807211	0.106194	0.00849	-3.16883	-2.64422	-0.248348	NICN1	nicolin 1
ILMN_2367239	0.106322	0.00851	3.16788	-2.64589	0.166906	RCAN1	regulator of calcineurin 1
ILMN_3224204	0.106332	0.00851	3.16754	-2.64649	0.20689	PSMG4	proteasome assembly chaperone 4
ILMN_1764177	0.106361	0.00852	-3.1671	-2.64726	-0.196951	JARID2	jumonji and AT-rich interaction domain containing 2
ILMN_1720849	0.106365	0.00853	3.16679	-2.6478	0.915665	PYGM	phosphorylase, glycogen, muscle
ILMN_1772113	0.106435	0.00854	-3.16584	-2.64947	-0.2766	U2AF1	U2 small nuclear RNA auxiliary factor 1
ILMN_1656501	0.106435	0.00854	3.16561	-2.64987	0.321591	DUSP5	dual specificity phosphatase 5
ILMN_1696266	0.106435	0.00856	3.16485	-2.65121	0.276703	XRCC3	X-ray repair cross complementing 3
ILMN_1681590	0.106435	0.00856	3.16479	-2.65131	0.2698
ILMN_3229909	0.106435	0.00856	-3.16476	-2.65137	-0.664368
ILMN_1745852	0.106435	0.00856	3.1647	-2.65147	0.408902	WDR33	WD repeat domain 33
ILMN_1654612	0.106498	0.00857	-3.16409	-2.65254	-0.258223	ZNF589	zinc finger protein 589
ILMN_1808374	0.106498	0.00857	-3.1638	-2.65304	-0.419089	SNTB2	syntrophin beta 2
ILMN_1745420	0.106546	0.00858	3.16326	-2.65398	0.333327	PHF19	PHD finger protein 19
ILMN_1803811	0.106741	0.0086	3.16197	-2.65624	0.309012	TRIB1	tribbles pseudokinase 1
ILMN_1740960	0.106807	0.00862	-3.16093	-2.65808	-0.230758	MACROD1	MACRO domain containing 1
ILMN_1781867	0.106807	0.00862	3.16085	-2.65821	0.529431	FOXD4L1	forkhead box D4-like 1
ILMN_1703111	0.106807	0.00862	3.16077	-2.65835	0.423441	BBS7	Bardet-Biedl syndrome 7
ILMN_1672128	0.106844	0.00863	-3.16027	-2.65922	-0.221908	ATF4	activating transcription factor 4
ILMN_1701641	0.106844	0.00863	-3.15988	-2.65991	-0.403963
ILMN_1756311	0.106844	0.00864	-3.15972	-2.66019	-0.225589	UFSP2	UFM1 specific peptidase 2
ILMN_1895836	0.107032	0.00866	3.15829	-2.6627	1.84474
ILMN_2372040	0.107032	0.00866	3.15793	-2.66332	0.241708	MTFP1	mitochondrial fission process 1
ILMN_2389273	0.107032	0.00866	-3.1579	-2.66339	-0.273356	FXR1	FMR1 autosomal homolog 1
ILMN_1810727	0.107102	0.00867	-3.15725	-2.66452	-0.637207	SLC25A45	solute carrier family 25 member 45
ILMN_1728605	0.10728	0.00869	-3.15605	-2.66661	-0.22337	TTC3	tetratricopeptide repeat domain 3
ILMN_2391912	0.107297	0.0087	3.15568	-2.66727	0.355013	SEC14L1	SEC14 like lipid binding 1
ILMN_1698912	0.107611	0.00873	3.15379	-2.67058	0.618942	PDF	peptide deformylase (mitochondrial)
ILMN_1661537	0.107734	0.00874	-3.15287	-2.67218	-0.574096	LEPROT	leptin receptor overlapping transcript
ILMN_1669052	0.108018	0.00877	3.15114	-2.67522	0.305637	LRRC8E	leucine rich repeat containing 8 family member E
ILMN_1683175	0.108086	0.00878	-3.15052	-2.67632	-0.255513	RPP25L	ribonuclease P/MRP subunit p25 like
ILMN_1721349	0.108112	0.00879	-3.15	-2.67722	-0.596957	MAGT1	magnesium transporter 1
ILMN_1706990	0.108112	0.00879	-3.14981	-2.67755	-0.247732
ILMN_2078724	0.108124	0.0088	-3.14938	-2.67831	-0.446692	APOPT1	apoptogenic 1, mitochondrial
ILMN_1700067	0.108124	0.0088	-3.14908	-2.67883	-0.54119	BTN3A2	butyrophilin subfamily 3 member A2
ILMN_2174045	0.108124	0.00881	3.1489	-2.67915	1.11949	RNF126P1	ring finger protein 126 pseudogene 1
ILMN_2089875	0.108199	0.00882	3.14808	-2.68058	0.322376	TNFSF4	tumor necrosis factor superfamily member 4
ILMN_1680344	0.108199	0.00882	-3.14795	-2.68081	-0.214233	MYOM1	myomesin 1
ILMN_1742813	0.108343	0.00884	3.14692	-2.68262	0.322657	TMEM167A	transmembrane protein 167A
ILMN_2409642	0.108343	0.00884	-3.14665	-2.68309	-0.283863	TRO	trophinin
ILMN_2375319	0.108362	0.00885	-3.14627	-2.68375	-1.16958
ILMN_3265742	0.108418	0.00886	-3.14571	-2.68474	-0.582458
ILMN_1661888	0.108476	0.00887	-3.14499	-2.686	-0.495789	MEF2A	myocyte enhancer factor 2A
ILMN_1711374	0.108476	0.00887	3.14485	-2.68625	0.553801	ADAM11	ADAM metallopeptidase domain 11
ILMN_2149400	0.108532	0.00888	3.14428	-2.68724	0.941961	SPC25	SPC25, NDC80 kinetochore complex component
ILMN_1717770	0.108532	0.00889	-3.14376	-2.68816	-0.583864
ILMN_1692199	0.108532	0.00889	-3.14371	-2.68824	-0.239228	RNF103	ring finger protein 103
ILMN_1781819	0.108697	0.00891	-3.14254	-2.69029	-0.233843	PAPSS1	3'-phosphoadenosine 5'-phosphosulfate synthase 1
ILMN_1667551	0.108697	0.00891	-3.14231	-2.69069	-0.386142	GUSBP2	glucuronidase, beta pseudogene 2
ILMN_1814619	0.1087	0.00892	-3.14202	-2.69121	-1.55526	ZNF33A	zinc finger protein 33A
ILMN_1664756	0.108787	0.00893	3.1413	-2.69247	0.236593	KPNA4	karyopherin subunit alpha 4
ILMN_2365595	0.108929	0.00895	-3.1403	-2.69422	-0.255395	GMPR2	guanosine monophosphate reductase 2
ILMN_1751362	0.109048	0.00896	-3.13942	-2.69576	-0.234564	FASTKD1	FAST kinase domains 1
ILMN_1798957	0.109185	0.00898	-3.13824	-2.69783	-0.164113
ILMN_1658607	0.109185	0.00898	3.13811	-2.69805	0.37887
ILMN_1796751	0.109185	0.00899	3.1378	-2.69859	0.285429	PALD1	phosphatase domain containing, paladin 1
ILMN_3246065	0.109185	0.00899	-3.1375	-2.69912	-0.469602	CCDC151	coiled-coil domain containing 151
ILMN_1656082	0.109185	0.009	-3.13732	-2.69944	-0.152119	H3F3A	H3 histone, family 3A
ILMN_2164007	0.109191	0.009	-3.13677	-2.7004	-0.780317	RAET1E	retinoic acid early transcript 1E
ILMN_1672596	0.109191	0.009	3.13673	-2.70047	0.311029	BCAR1	BCAR1, Cas family scaffolding protein
ILMN_1663767	0.109256	0.00903	-3.13545	-2.70271	-1.38289
ILMN_1671292	0.109256	0.00903	3.13538	-2.70283	0.237803	LOC390705	protein phosphatase 2 regulatory subunit B'', beta pseudogene
ILMN_1684771	0.109256	0.00903	-3.13534	-2.7029	-0.255082	PGRMC1	progesterone receptor membrane component 1
ILMN_1684051	0.109256	0.00903	-3.13528	-2.70301	-0.32311	WASF2	WAS protein family member 2
ILMN_3243441	0.109292	0.00904	-3.13482	-2.70382	-0.268096
ILMN_1715625	0.109351	0.00905	-3.13417	-2.70496	-1.19842	SLX4IP	SLX4 interacting protein
ILMN_1722056	0.109351	0.00905	-3.13396	-2.70531	-0.2564	ATP7B	ATPase copper transporting beta
ILMN_1669878	0.109357	0.00906	-3.13365	-2.70586	-0.2543	GUSB	glucuronidase beta
ILMN_2073289	0.109474	0.00907	-3.13279	-2.70738	-0.247953	MTSS1	metastasis suppressor 1
ILMN_3251404	0.109496	0.00908	-3.1322	-2.70841	-0.509209	NUCKS1	nuclear casein kinase and cyclin dependent kinase substrate 1
ILMN_1693045	0.109496	0.00908	-3.13212	-2.70855	-0.197783	TMED1	transmembrane p24 trafficking protein 1
ILMN_1760990	0.109588	0.00909	-3.13138	-2.70984	-0.265449	SH3GL3	SH3 domain containing GRB2 like 3, endophilin A3
ILMN_1673649	0.109699	0.00911	3.13054	-2.71131	0.40022	HYOU1	hypoxia up-regulated 1
ILMN_1778683	0.109739	0.00912	3.12984	-2.71253	0.531003	RTN4RL1	reticulon 4 receptor like 1
ILMN_1679318	0.109739	0.00912	3.12978	-2.71264	0.270487	ARSJ	arylsulfatase family member J
ILMN_1668022	0.109775	0.00913	-3.12933	-2.71344	-1.59947	EPHA5	EPH receptor A5
ILMN_1712718	0.109781	0.00913	-3.12889	-2.71421	-0.643694	BPNT1	3'(2'), 5'-bisphosphate nucleotidase 1
ILMN_2102960	0.109781	0.00914	-3.12874	-2.71446	-0.562909	FAM214A	family with sequence similarity 214 member A
ILMN_1715718	0.109853	0.00915	-3.12811	-2.71558	-0.277325	ZNF784	zinc finger protein 784
ILMN_1771462	0.109879	0.00915	3.1277	-2.71629	0.353245	RPL36	ribosomal protein L36
ILMN_2233604	0.109939	0.00916	3.12712	-2.71731	0.266747	ECSIT	ECSIT signalling integrator
ILMN_2199768	0.10995	0.00918	-3.12642	-2.71854	-0.274028	SLITRK4	SLIT and NTRK like family member 4
ILMN_1745933	0.10995	0.00918	-3.12634	-2.71866	-0.468571
ILMN_2379130	0.10995	0.00918	3.12623	-2.71885	0.24224	IRAK1	interleukin 1 receptor associated kinase 1
ILMN_3245380	0.109966	0.00918	-3.12587	-2.71949	-0.565905	ZNF860	zinc finger protein 860
ILMN_1765641	0.110246	0.00921	-3.1242	-2.72241	-0.288987	SEMA3A	semaphorin 3A
ILMN_1838357	0.110489	0.00924	-3.12271	-2.72502	-1.20806
ILMN_1850338	0.11053	0.00925	-3.12224	-2.72586	-0.391127
ILMN_2346573	0.110598	0.00926	3.12162	-2.72694	0.199185	PSME3	proteasome activator subunit 3
ILMN_1702009	0.110693	0.00927	-3.12087	-2.72824	-0.2414	SV2A	synaptic vesicle glycoprotein 2A
ILMN_1690566	0.110713	0.00928	-3.1205	-2.7289	-0.549344	RASSF4	Ras association domain family member 4
ILMN_1890985	0.110723	0.00928	-3.12015	-2.72952	-0.903412
ILMN_1658861	0.110723	0.00929	3.1199	-2.72995	0.568486	FAM86B1	family with sequence similarity 86 member B1
ILMN_2113340	0.111012	0.00931	3.11819	-2.73294	2.20162	AIM1L	absent in melanoma 1-like
ILMN_2353697	0.111053	0.00932	-3.11771	-2.73378	-0.256408	HINFP	histone H4 transcription factor
ILMN_3225246	0.111072	0.00933	3.11734	-2.73443	0.831163
ILMN_2259292	0.111168	0.00934	-3.11659	-2.73574	-0.613758	CCZ1	CCZ1 homolog, vacuolar protein trafficking and biogenesis associated
ILMN_1707943	0.111204	0.00935	-3.11614	-2.73653	-1.28632	SWSAP1	SWIM-type zinc finger 7 associated protein 1
ILMN_1875887	0.111264	0.00936	-3.11557	-2.73754	-0.355312
ILMN_1788166	0.111265	0.00937	-3.11496	-2.73861	-0.249324	TTK	TTK protein kinase
ILMN_1897296	0.111265	0.00937	-3.11467	-2.7391	-0.68417
[truncated: 21,743 more rows]
