# Supplementary material for: Multi-Omics Interpretation of Anti-Aging Mechanisms for ω-3 Fatty Acids
Source: Genes (Basel). 2021 Oct 24;12(11):1691. doi: 10.3390/genes12111691 (PMC8625527; doi:10.3390/genes12111691)
Supplement: Supplementary file 1 [file genes-12-01691-s001.zip › Table S4 GAD_disease enrichment results in transcriptome analysis.xlsx]

## Sheet: Sheet1
Category	Term	Count	%	PValue	Genes	List Total	Pop Hits	Pop Total	Fold Enrichment	Bonferroni	Benjamini	FDR
GAD_DISEASE	plasma HDL cholesterol (HDL-C) levels	27	3.71901	3.31251e-06	ACADVL, ACSS2, INSIG1, LPL, IRS2, CBL, ACACA, TM7SF2, RELB, NPPB, APOE, FADS1, PCK2, ABCA1, SREBF1, FDPS, G6PD, EDN1, ELOVL6, PPRC1, LSS, USF1, PIAS1, MYBBP1A, SCD, SCNN1A, RAPGEF1	497	249	12971	2.82997	0.00686307	0.00558584	0.00558584
GAD_DISEASE	Acquired Immunodeficiency Syndrome|Disease Progression	63	8.67769	5.37358e-06	RPL34, MPV17L2, HK2, CLYBL, MRPL33, MCEE, EFHD1, MTPAP, BCKDHA, ENDOG, DCAKD, MARS2, NME2, SIRT5, ACYP2, MRPL45, ATAD3A, NME1, MTHFD2, NOA1, ZADH2, PCCB, PTRH1, GARS, LETMD1, BCAT1, ALDH7A1, TOMM40, SHMT2, HIGD1A, LIAS, MRPL12, PPOX, MRM1, ACACA, PTS, TBRG4, MRPL55, NME1-NME2, MRPL20, HMGCL, YBEY, ALDH1B1, CYP11A1, SLC25A20, SLC25A23, PRODH, SLC25A25, PCK2, EEFSEC, FDPS, NDUFA7, ADHFE1, GATB, HSP…	497	909	12971	1.80881	0.0111095	0.00558584	0.00558584
GAD_DISEASE	HDL cholesterol	8	1.10193	0.000206004	ABCA1, FADS2, TOMM40, MADD, LPL, ANGPTL4, APOE, FADS1	497	33	12971	6.32693	0.348401	0.14276	0.14276
GAD_DISEASE	monocyte chemoattractant protein 1 (66-77)	12	1.65289	0.000418326	SRPK2, NPPB, BCHE, GLIPR1, ING3, PODXL, WWC1, PRKAG2, AGA, LEMD3, SORL1, LZTFL1	497	86	12971	3.64166	0.580999	0.217425	0.217425
GAD_DISEASE	diabetes, type 2	32	4.40771	0.000756075	SERPINE1, LPL, IRS2, VLDLR, THBS2, HNMT, FGF2, HK2, NPPB, C5, DBP, CBS, PEA15, TIMP3, BDKRB1, APOE, PCK2, ABCA1, SREBF1, BCHE, EDN1, WNT5B, SLC2A10, EPHX2, TSC22D3, F3, USF1, SCD, SCNN1A, RAPGEF1, ANGPTL4, HSPA1B	497	439	12971	1.9024	0.792469	0.314376	0.314376
GAD_DISEASE	ovarian cancer	28	3.85675	0.00100418	IFITM1, SERPINE1, TWIST1, IFIT1, FGF2, CYR61, CCNB2, CCND1, PODXL, ANKRD1, CYP1B1, TIMP3, JUN, GABARAPL1, IGFBP3, MX1, PLAUR, EIF2AK2, SERPINB7, HSPE1, DKK1, MFAP4, RAD51C, CDK6, CCNG2, GAS1, ERCC5, DDR2	497	370	12971	1.97503	0.876156	0.347947	0.347947
GAD_DISEASE	dementia	9	1.23967	0.00321237	ABCA1, SREBF1, TOM1L2, BCHE, APP, PSEN2, LPL, VLDLR, APOE	497	65	12971	3.61365	0.998756	0.878455	0.878455
GAD_DISEASE	Alzheimer's disease	54	7.43802	0.0033803	APP, CNTFR, NRP1, THRA, CCNI, WWC1, SERPINE1, IRS2, VLDLR, SHB, IFIT1, FGF2, MYPN, NPPB, HERC4, SH3PXD2A, PEA15, RRP12, MTPAP, SREBF1, EDN1, UNC5B, IGFBP3, SIGMAR1, PPRC1, NGF, F3, VGF, TRAF4, OPTN, TOMM40, PFKFB3, INSIG1, PSEN2, NOLC1, LPL, DDX21, APH1A, CBS, APOE, ABCA1, BCHE, AFAP1L2, HPS1, SORL1, USF1, ZNF33B, P4HA1, SCD, ALOX5AP, PDCD4, NCAPD2, TACC2, NECTIN2	497	950	12971	1.4835	0.999123	0.878455	0.878455
GAD_DISEASE	Alzheimer's Disease	24	3.30579	0.00458579	ABCA1, SREBF1, BCHE, FDPS, APP, TOMM40, THRA, WWC1, SIGMAR1, SERPINE1, PSEN2, OPRL1, LPL, VLDLR, SORL1, DKK1, USF1, CBS, NPC2, CASP1, IL12A, APOE, HSPA1B, NECTIN2	497	333	12971	1.88098	0.999929	1	1
GAD_DISEASE	longevity	28	3.85675	0.00687835	ZNF573, GABPB2, PRUNE2, SERPINE1, SLC38A10, LPL, IRS2, FOXO3, CLYBL, TATDN2, FGGY, CBS, CHORDC1, CYP1B1, IL12A, APOE, HIST1H1C, RFC5, IL10RB, FUCA1, AGL, SIRT5, KIAA1683, PDCD4, NCAPD2, NRDE2, IL7R, HSPA1B	497	425	12971	1.71944	0.999999	1	1
GAD_DISEASE	Type 2 Diabetes| edema | rosiglitazone	105	14.4628	0.0101302	APP, SERPINE1, GPATCH4, IRS2, MSI2, TMEM91, FGF2, RRP9, NPPB, FADS2, CDH5, CAPN2, CYP1B1, IL12A, PITX2, FADS1, G6PD, LIG1, CSNK2A1, METTL1, IGFBP3, CSNK2A2, ACTN4, CRISPLD2, MADD, SCNN1A, TXNIP, CCDC86, SHMT2, INSIG1, PSEN2, LPL, FOXO3, ACACA, BAG4, C5, RACGAP1, APOE, SLC19A1, MCL1, ABCA1, JUN, RARRES3, CAV2, EPHX2, OSBPL2, NR2F2, FOSL1, CDK6, PRKAG2, ATP2A2, VLDLR, LMNB1, GLIPR1, PDE4B, CASP1, B…	497	2198	12971	1.24675	1	1	1
GAD_DISEASE	Type 2 diabetes	24	3.30579	0.0113039	ABCA1, SREBF1, EDN1, ACSS2, SLC2A10, INSIG1, IGFBP3, SERPINE1, LPL, IRS2, CBL, FGF2, APLN, GREM1, FADS2, C5, SCNN1A, MADD, RAPGEF1, APOE, CPVL, ALDH7A1, FADS1, TGM2	497	360	12971	1.73991	1	1	1
GAD_DISEASE	Glaucoma, Open-Angle	7	0.964187	0.0115832	CAV2, SERPINE1, CYP1B1, APOE, SRSF5, FKBP4, OPTN	497	50	12971	3.6538	1	1	1
GAD_DISEASE	Hyperlipidemia, Familial Combined|Mixed hyperlipidemia	3	0.413223	0.0135136	LPL, APOE, FADS1	497	5	12971	15.6592	1	1	1
GAD_DISEASE	cholesterol, HDL; triglycerides; atherosclerosis, coronary	3	0.413223	0.0135136	ABCA1, SERPINE1, LPL	497	5	12971	15.6592	1	1	1
GAD_DISEASE	Alzheimer Disease|Alzheimer's Disease	4	0.550964	0.0179425	BCHE, TOMM40, GAL, APOE	497	15	12971	6.95962	1	1	1
GAD_DISEASE	prostatic hyperplasia; prostate cancer	3	0.413223	0.0197606	CCND1, IGFBP3, LPL	497	6	12971	13.0493	1	1	1
GAD_DISEASE	Coronary Disease|Coronary heart disease|Hyperlipidemias	3	0.413223	0.0197606	ABCA1, LPL, APOE	497	6	12971	13.0493	1	1	1
GAD_DISEASE	Colon Cancer	4	0.550964	0.0253445	IGFBP3, BAX, IRS2, SLC19A1	497	17	12971	6.14085	1	1	1
GAD_DISEASE	Alzheimers disease	3	0.413223	0.0269713	APP, PSEN2, APOE	497	7	12971	11.1851	1	1	1
GAD_DISEASE	Chronic renal failure|Kidney Failure, Chronic	47	6.47383	0.0287252	NRP1, TOMM40, CCNI, SERPINE1, PRKAG2, LPL, IRS2, HNMT, FGF2, THBS1, GLI2, RDM1, TATDN2, CCND1, CBS, MKNK2, CYP1B1, BDKRB1, IL12A, PHGDH, APOE, SCARF2, SLC19A1, ABCA1, JUN, RRM1, ZHX2, EDN1, TAF15, LIG1, CAV2, ABCC5, IGFBP3, PLAUR, KLHL22, RNASE4, NGF, DKK1, F3, SLC5A6, CDK6, NPC2, BAX, ERCC5, GARS, NCAPD2, ANGPTL4	497	905	12971	1.3554	1	1	1
GAD_DISEASE	Cleft Lip|Cleft Palate	24	3.30579	0.0299649	ABCA1, EDN1, SHMT2, ACTN1, LPL, TWIST1, FGF2, DKK1, GLI2, NPPB, MMP13, CRISPLD2, CBS, MTHFD2, SALL4, GOLGA1, TIMP3, CYP1B1, APOE, PITX2, SLC25A25, IRF9, SLC19A1, NECTIN2	497	395	12971	1.58574	1	1	1
GAD_DISEASE	Hodgkin Disease|Leukemia, Lymphocytic, Chronic, B-Cell|Lymphoproliferative Disorders|Waldenstrom Macroglobulinemia	11	1.51515	0.0313875	CCND1, LIG1, IL10RB, BCL7C, CASP1, BAX, IL12A, ERCC5, FADD, TANK, RELB	497	133	12971	2.15853	1	1	1
GAD_DISEASE	atherosclerosis	22	3.0303	0.0318682	ABCA1, SREBF1, SERPINB1, EDN1, CAMLG, CAV2, EPHX2, IGFBP3, SERPINE1, LPL, PRKAG2, THBS2, THBS1, USF1, C5, MMP13, CBS, SCNN1A, ALOX5AP, CASP1, IL12A, APOE	497	355	12971	1.61738	1	1	1
GAD_DISEASE	restenosis	7	0.964187	0.0399299	EDN1, CBS, SCNN1A, SERPINE1, LPL, APOE, HSPA1B	497	66	12971	2.76803	1	1	1
GAD_DISEASE	Cardiovascular Diseases|Coronary Disease|Myocardial Infarction|Stroke	3	0.413223	0.0439589	ABCA1, LPL, APOE	497	9	12971	8.69953	1	1	1
GAD_DISEASE	Alzheimer`s Disease	3	0.413223	0.0439589	BCHE, LPL, APOE	497	9	12971	8.69953	1	1	1
GAD_DISEASE	fluvastatin induced cholesterol changes	3	0.413223	0.0439589	ABCA1, LPL, APOE	497	9	12971	8.69953	1	1	1
GAD_DISEASE	Bone Mineral Density	24	3.30579	0.0440281	CNTFR, WNT5B, THRA, IGFBP3, TWIST1, FBXO32, FGF2, TANK, DKK1, ETS2, GLI2, GREM1, FOSL1, RPS6KA3, CDK6, CCND1, CYP11A1, PIR, BAX, CYP1B1, TCF4, FADD, APOE, HOXA5	497	411	12971	1.52401	1	1	1
GAD_DISEASE	Creatinine	12	1.65289	0.0449751	ATP6AP1L, ZNRF3, ASPH, PSAT1, GOLGA1, CHORDC1, ANKRD1, FOXO3, PITX2, SORL1, ZNF135, KCNH1	497	161	12971	1.94524	1	1	1
GAD_DISEASE	Hepatitis C, Chronic|Liver Cirrhosis	7	0.964187	0.0451785	C5, MMP13, STAT2, MX1, TIMP3, EIF2AK2, APOE	497	68	12971	2.68662	1	1	1
GAD_DISEASE	Waist-Hip Ratio	13	1.79063	0.0452813	BCHE, TAF15, PLAUR, VWDE, SMC2, AJAP1, ZNRF3, EVA1A, PSAT1, TCEA2, BBX, IL12A, AGA	497	181	12971	1.87448	1	1	1
GAD_DISEASE	Metabolism	9	1.23967	0.0524342	SLC7A6, SH3PXD2A, CBS, EIF2AK2, PHGDH, QKI, RPS24, FADS1, AJAP1	497	107	12971	2.19521	1	1	1
GAD_DISEASE	lung cancer	28	3.85675	0.0613243	SERPINE1, LPL, CCND1, CBS, CYP1B1, IL12A, APOE, SLC19A1, ABCA1, RRM1, EDN1, LIG1, IL10RB, GADD45A, EPHX2, IGFBP3, MX1, PLAUR, DHDH, CDC25C, TERF1, MMP13, AMACR, MTHFD2, IRF1, BAX, ERCC5, IL7R	497	516	12971	1.4162	1	1	1
GAD_DISEASE	Lipoproteins, LDL	6	0.826446	0.0621593	TMEM144, FADS2, COL4A3BP, TOMM40, ST3GAL1, FADS1	497	56	12971	2.79628	1	1	1
GAD_DISEASE	Acute Coronary Syndrome|	7	0.964187	0.066806	ABCA1, ALOX5AP, SERPINE1, LPL, APOE, THBS2, THBS1	497	75	12971	2.43587	1	1	1
GAD_DISEASE	Hepatopulmonary Syndrome|Liver Cirrhosis	8	1.10193	0.0682446	NPPB, EDN1, CAV2, CBS, SERPINE1, BAX, APOE, THBS1	497	94	12971	2.22116	1	1	1
GAD_DISEASE	lipid metabolism	4	0.550964	0.0685768	ABCA1, LPL, APOE, FADS1	497	25	12971	4.17577	1	1	1
GAD_DISEASE	Menopause	6	0.826446	0.0701765	ARL14EP, ADGRA2, PRIM1, SERPINE1, CYP1B1, APOE	497	58	12971	2.69985	1	1	1
GAD_DISEASE	Glomerulonephritis, IGA	9	1.23967	0.0735518	ABCA1, EDN1, EPHX2, SERPINE1, LPL, BDKRB1, HORMAD2, APOE, SERPINB7	497	115	12971	2.0425	1	1	1
GAD_DISEASE	Endometrial Neoplasms	6	0.826446	0.0743887	CYP11A1, IGFBP3, CYP1B1, IRS2, TERF1, NME1	497	59	12971	2.65409	1	1	1
GAD_DISEASE	cholesterol, HDL cholesterol, LDL	3	0.413223	0.0747585	ABCA1, LPL, APOE	497	12	12971	6.52465	1	1	1
GAD_DISEASE	Coronary Disease|Coronary heart disease|Hypertriglyceridemia|Pregnancy Complications|Weight Gain	2	0.275482	0.0750189	LPL, APOE	497	2	12971	26.0986	1	1	1
GAD_DISEASE	Complication, Cardiovascular Pregnancy|Pregnancy Complications, Cardiovascular	2	0.275482	0.0750189	LPL, APOE	497	2	12971	26.0986	1	1	1
GAD_DISEASE	Alzheimer Disease|Down Syndrome|	2	0.275482	0.0750189	APP, APOE	497	2	12971	26.0986	1	1	1
GAD_DISEASE	Cardiovascular Diseases|Hyperlipidemias	2	0.275482	0.0750189	GAL, APOE	497	2	12971	26.0986	1	1	1
GAD_DISEASE	Familial type 3 hyperlipoproteinaemia|Hyperlipoproteinemia Type III	2	0.275482	0.0750189	LPL, APOE	497	2	12971	26.0986	1	1	1
GAD_DISEASE	neuropathy, Alzheimer's disease related	2	0.275482	0.0750189	BCHE, APOE	497	2	12971	26.0986	1	1	1
GAD_DISEASE	Hypertriglyceridemia|Pre-Eclampsia	2	0.275482	0.0750189	LPL, APOE	497	2	12971	26.0986	1	1	1
GAD_DISEASE	Coronary Disease|Coronary heart disease|Hypertriglyceridemia	2	0.275482	0.0750189	LPL, APOE	497	2	12971	26.0986	1	1	1
GAD_DISEASE	Alzheimer's disease apolipoprotein E levels	2	0.275482	0.0750189	ABCA1, APOE	497	2	12971	26.0986	1	1	1
GAD_DISEASE	Hyperhomocysteinemia|Lewy Body Disease|Psychomotor Disorders	2	0.275482	0.0750189	BCHE, APOE	497	2	12971	26.0986	1	1	1
GAD_DISEASE	Coronary Disease|Obesity	2	0.275482	0.0750189	LPL, APOE	497	2	12971	26.0986	1	1	1
GAD_DISEASE	Arteriosclerosis|Cardiovascular Diseases	2	0.275482	0.0750189	APP, APOE	497	2	12971	26.0986	1	1	1
GAD_DISEASE	Apoplexy|Brain Ischemia|Carotid artery stenosis|Carotid Stenosis|Infarction, Middle Cerebral Artery|Stroke	2	0.275482	0.0750189	LPL, APOE	497	2	12971	26.0986	1	1	1
GAD_DISEASE	Calcinosis|Carotid Artery Diseases	2	0.275482	0.0750189	LPL, APOE	497	2	12971	26.0986	1	1	1
GAD_DISEASE	allergic rhinitis dermatitis and eczema fatty acid	2	0.275482	0.0750189	FADS2, FADS1	497	2	12971	26.0986	1	1	1
GAD_DISEASE	glaucoma	4	0.550964	0.0754102	EDN1, CYP1B1, APOE, OPTN	497	26	12971	4.01517	1	1	1
GAD_DISEASE	lipid levels	4	0.550964	0.0754102	MYLIP, PCCB, LPL, APOE	497	26	12971	4.01517	1	1	1
GAD_DISEASE	quantitative traits	4	0.550964	0.0754102	COL4A3BP, TOMM40, APOE, FKBP4	497	26	12971	4.01517	1	1	1
GAD_DISEASE	Bladder Cancer	28	3.85675	0.077058	LPL, IRS2, CCND1, CBS, CYP1B1, IL12A, APOE, SLC19A1, ABCA1, RFC5, EDN1, LIG1, METTL1, EPHX2, IGFBP3, MX1, DHDH, CD3EAP, CDC25C, TERF1, RAD51C, AMACR, CDK6, MTHFD2, IRF1, BAX, ERCC5, IL7R	497	529	12971	1.3814	1	1	1
GAD_DISEASE	kidney failure, chronic	12	1.65289	0.077467	ABCA1, SREBF1, BCHE, EDN1, DBP, CCND1, EPHX2, SERPINE1, LPL, APOE, THBS2, F3	497	177	12971	1.7694	1	1	1
GAD_DISEASE	Breast Cancer	31	4.26997	0.0780941	YWHAE, TOMM40, SERPINE1, LPL, IRS2, ACACA, CCND1, CBS, CYP11A1, KATNA1, CYP1B1, TIMP3, IL12A, APOE, SLC19A1, LIG1, CSNK2A1, IGFBP3, CDC25C, TERF1, NME1, RNF146, CENPE, RAD51C, MMP13, CDK6, YPEL1, ERCC5, NCAPD2, TACC2, YPEL3	497	598	12971	1.35294	1	1	1
GAD_DISEASE	benzene haematotoxicity	16	2.20386	0.0781033	LIG1, IL10RB, DHDH, CD3EAP, TANK, RELB, CCND1, BCL7C, SCNN1A, CASP1, BAX, IL12A, ERCC5, FADD, CLASRP, MDN1	497	262	12971	1.59381	1	1	1
GAD_DISEASE	Blood Pressure Determination	9	1.23967	0.079532	TMEM135, CCNG2, FAM46A, PRUNE2, RAPGEF1, DTNBP1, MRM1, SORL1, IRF2BPL	497	117	12971	2.00758	1	1	1
GAD_DISEASE	heart disease, ischemic	5	0.688705	0.0808889	ABCA1, SERPINE1, LPL, APOE, THBS2	497	43	12971	3.03472	1	1	1
GAD_DISEASE	Premature Birth	8	1.10193	0.0812832	IL10RB, CBS, EPHX2, SERPINE1, PLAUR, TIMP3, F3, HSPA1B	497	98	12971	2.1305	1	1	1
GAD_DISEASE	Dyslipidemias|Syndrome	3	0.413223	0.0861809	FADS2, ANGPTL4, FADS1	497	13	12971	6.02275	1	1	1
GAD_DISEASE	Dyslipidemias|HIV Infections|[X]Human immunodeficiency virus disease	3	0.413223	0.0861809	ABCA1, LPL, APOE	497	13	12971	6.02275	1	1	1
GAD_DISEASE	null	45	6.19835	0.0896136	OXTR, THRA, WWC1, SERPINE1, PRKAG2, LPL, IRS2, THBS2, RPTOR, FADS2, C5, DBP, FGGY, CCND1, CBS, CYP11A1, CYP4V2, SALL4, CYP1B1, RGS20, IL12A, APOE, PRODH, FADS1, SLC19A1, MCL1, ABCA1, BCHE, G6PD, EDN1, EPHX2, IGFBP3, FAM46A, DTNBP1, CYBRD1, SERPINB7, SORL1, USF1, MMP13, IRF1, ALOX5AP, BAX, ERCC5, ANG, IL7R	497	936	12971	1.25474	1	1	1
GAD_DISEASE	myocardial infarct	9	1.23967	0.0923356	ABCA1, FADS2, WARS, CBS, ALOX5AP, SERPINE1, LPL, APOE, THBS1	497	121	12971	1.94122	1	1	1
GAD_DISEASE	Insulin Resistance	11	1.51515	0.0953959	TMEM144, ABCA1, SRPK2, CCND1, LPL, GAS1, BBX, FOXO3, BCAT1, VGLL4, SLC19A1	497	163	12971	1.76125	1	1	1
GAD_DISEASE	Lymphoma, Non-Hodgkin	15	2.06612	0.0956012	SHMT2, EPHX2, IGFBP3, LPL, C5, CCND1, CBS, NPC2, C1RL, CASP1, BAX, TIMP3, CYP1B1, ERCC5, APOE	497	249	12971	1.5722	1	1	1
GAD_DISEASE	Dengue Hemorrhagic Fever	8	1.10193	0.0956614	NRP1, RARRES3, STAT2, IRF1, MX1, LPL, EIF2AK2, FADD	497	102	12971	2.04695	1	1	1
GAD_DISEASE	Colonic Neoplasms|Microsatellite Instability	4	0.550964	0.0975919	GADD45A, IGFBP3, IRS2, APOE	497	29	12971	3.59981	1	1	1
GAD_DISEASE	1-carbon metabolism	3	0.413223	0.0980834	SHMT2, CBS, SLC19A1	497	14	12971	5.59256	1	1	1
GAD_DISEASE	muscle testing	3	0.413223	0.0980834	CNTFR, BCHE, IGFBP3	497	14	12971	5.59256	1	1	1
