# Supplementary material for: Multi-Omics Interpretation of Anti-Aging Mechanisms for ω-3 Fatty Acids
Source: Genes (Basel). 2021 Oct 24;12(11):1691. doi: 10.3390/genes12111691 (PMC8625527; doi:10.3390/genes12111691)
Supplement: Supplementary file 1 [file genes-12-01691-s001.zip › Table S5 GO_BP enrichment results in transcriptome analysis.xlsx]

## Sheet: Sheet1
Category	Term	Count	%	PValue	Genes	List Total	Pop Hits	Pop Total	Fold Enrichment	Bonferroni	Benjamini	FDR
GOTERM_BP_DIRECT	GO0051607~defense response to virus	18	2.47934	0.000142159	APOBEC3D, IFITM1, CXADR, IL10RB, STAT2, MX1, EIF2AK2, IFIT1, TMEM173, HERC5, FAM111A, IRF1, HYAL2, DDIT4, POLR3G, FADD, SERINC3, IRF9	625	165	16792	2.93097	0.320511	0.386387	0.386387
GOTERM_BP_DIRECT	GO0001522~pseudouridine synthesis	5	0.688705	0.0010327	PUS3, RPUSD1, PUS1, PUSL1, PUS7	625	13	16792	10.3335	0.939695	1	1
GOTERM_BP_DIRECT	GO0051726~regulation of cell cycle	13	1.79063	0.00224326	JUN, CCNI, GADD45A, PUM1, CDC25C, FGF2, CABLES2, CCNB2, CCNG2, IRF1, MADD, CDK12, SRSF5	625	124	16792	2.81672	0.997766	1	1
GOTERM_BP_DIRECT	GO0009615~response to virus	12	1.65289	0.00260645	FOSL1, BATF3, IFITM1, CDK6, NPC2, HYAL2, MX1, ODC1, DDX21, EIF2AK2, IL12A, IFIT1	625	110	16792	2.93097	0.99917	1	1
GOTERM_BP_DIRECT	GO0055114~oxidation-reduction process	37	5.09642	0.00266522	HSD17B12, HSD17B6, HIGD1A, PPOX, TM7SF2, FADS2, SH3PXD2A, CBS, CYP11A1, CYP1B1, PHGDH, PRODH, FADS1, BCKDHA, AAED1, EGLN1, RRM1, G6PD, SMOX, ADHFE1, DHDH, CYBRD1, MICAL2, DHRS2, DHODH, ALDH4A1, ALDH6A1, CYP2U1, P4HA1, ASPH, MTHFD2, SCD, ZADH2, PIR, RDH5, ALDH7A1, PCYOX1	625	592	16792	1.6792	0.999292	1	1
GOTERM_BP_DIRECT	GO0043066~negative regulation of apoptotic process	30	4.13223	0.00336251	PSEN2, TWIST1, HIGD1A, CBL, THBS1, CYR61, FAM129B, GLI2, NME1-NME2, RPS6KA3, BAG4, NUAK2, ARHGDIA, MCL1, TGM2, SPHK1, PLAUR, NME2, EIF2AK2, ASNS, BFAR, NGF, DHRS2, ATAD3A, PIAS1, GREM1, HNRNPK, PDCD4, ERCC5, ANGPTL4	625	455	16792	1.77146	0.999894	1	1
GOTERM_BP_DIRECT	GO0008203~cholesterol metabolic process	9	1.23967	0.00360698	ABCA1, SREBF1, APP, NPC2, CYP11A1, INSIG1, VLDLR, APOE, SORL1	625	68	16792	3.55595	0.999946	1	1
GOTERM_BP_DIRECT	GO0045766~positive regulation of angiogenesis	12	1.65289	0.00368536	GREM1, C5, SPHK1, SERPINE1, VASH2, CYP1B1, TWIST1, ANGPTL4, THBS1, FGF2, F3, RHOB	625	115	16792	2.80353	0.999956	1	1
GOTERM_BP_DIRECT	GO0043065~positive regulation of apoptotic process	22	3.0303	0.00418738	GADD45A, IGFBP3, PSEN2, NGF, FOXO3, TERF1, RHOB, DHODH, APH1A, CLIP3, FOSL1, GAL, ING3, ANKRD1, TXNIP, BAX, CYP1B1, BMF, FADD, DNM1L, HOXA5, TGM2	625	300	16792	1.97026	0.999989	1	1
GOTERM_BP_DIRECT	GO0045765~regulation of angiogenesis	6	0.826446	0.0053155	EFNA1, EGLN1, WARS, ADGRA2, VASH2, FGF2	625	31	16792	5.2001	0.999999	1	1
GOTERM_BP_DIRECT	GO0009612~response to mechanical stimulus	8	1.10193	0.00604292	FOSL1, JUN, ENDOG, TXNIP, ASNS, BDKRB1, THBS1, GLI2	625	59	16792	3.64301	1	1	1
GOTERM_BP_DIRECT	GO0006364~rRNA processing	17	2.3416	0.00632338	RPS7, PNO1, RPL34, RPL22, DDX21, NOLC1, NPM3, RRP9, NOL6, RPS15, RRP7A, YBEY, RPS29, PAPD5, CCDC86, RPS24, MDN1	625	214	16792	2.13431	1	1	1
GOTERM_BP_DIRECT	GO0002762~negative regulation of myeloid leukocyte differentiation	3	0.413223	0.0078697	NME1-NME2, NME2, NME1	625	4	16792	20.1504	1	1	1
GOTERM_BP_DIRECT	GO0006564~L-serine biosynthetic process	3	0.413223	0.0078697	PSAT1, SHMT2, PHGDH	625	4	16792	20.1504	1	1	1
GOTERM_BP_DIRECT	GO0009303~rRNA transcription	4	0.550964	0.00874042	NIFK, CD3EAP, ANG, NPM3	625	12	16792	8.95573	1	1	1
GOTERM_BP_DIRECT	GO0006241~CTP biosynthetic process	4	0.550964	0.00874042	NME1-NME2, NME2, CTPS1, NME1	625	12	16792	8.95573	1	1	1
GOTERM_BP_DIRECT	GO0071398~cellular response to fatty acid	5	0.688705	0.00952552	NME1-NME2, SREBF1, EDN1, NME2, NME1	625	23	16792	5.8407	1	1	1
GOTERM_BP_DIRECT	GO0035810~positive regulation of urine volume	4	0.550964	0.0110527	NPPB, EDN1, HYAL2, OPRL1	625	13	16792	8.26683	1	1	1
GOTERM_BP_DIRECT	GO0071277~cellular response to calcium ion	7	0.964187	0.0111927	EDN1, JUN, ENDOG, ASPH, ALOX5AP, SLC25A23, KCNH1	625	51	16792	3.68765	1	1	1
GOTERM_BP_DIRECT	GO0042787~protein ubiquitination involved in ubiquitin-dependent protein catabolic process	13	1.79063	0.0118523	MYLIP, KLHL28, UBR4, BFAR, CBL, RNF146, HERC5, ABTB1, HERC4, RNF19A, SPOP, RNF185, RNF122	625	153	16792	2.28283	1	1	1
GOTERM_BP_DIRECT	GO0000122~negative regulation of transcription from RNA polymerase II promoter	40	5.50964	0.0120362	ZNF296, WWC1, TWIST1, VLDLR, CXXC5, FOXO3, ETS2, IRF2BPL, RELB, GLI2, ELK4, CCND1, SALL4, ANKRD1, ZNF148, PITX2, HIST1H1C, ZBTB18, SREBF1, CBX7, BATF3, ZHX2, EDN1, ZGPAT, TSC22D3, NR0B1, NR2F2, DKK1, ZFP90, PIAS1, EFNA1, DRAP1, EID2, RFX5, CREBRF, ERF, TXNIP, ZNF217, TCF4, JDP2	625	720	16792	1.49262	1	1	1
GOTERM_BP_DIRECT	GO0071333~cellular response to glucose stimulus	7	0.964187	0.0122664	NME1-NME2, ENDOG, NME2, IRS2, FOXO3, PCK2, NME1	625	52	16792	3.61674	1	1	1
GOTERM_BP_DIRECT	GO0006633~fatty acid biosynthetic process	7	0.964187	0.0122664	PCCB, LPL, PRKAG2, ACSL3, HSD17B12, ACACA, MGLL	625	52	16792	3.61674	1	1	1
GOTERM_BP_DIRECT	GO0090140~regulation of mitochondrial fission	3	0.413223	0.0127943	INF2, STAT2, DHODH	625	5	16792	16.1203	1	1	1
GOTERM_BP_DIRECT	GO0015949~nucleobase-containing small molecule interconversion	5	0.688705	0.0128355	NME1-NME2, RRM1, NME2, CTPS1, NME1	625	25	16792	5.37344	1	1	1
GOTERM_BP_DIRECT	GO0001938~positive regulation of endothelial cell proliferation	8	1.10193	0.0139304	RPTOR, NRP1, JUN, CAV2, VASH2, ANG, FGF2, F3	625	69	16792	3.11504	1	1	1
GOTERM_BP_DIRECT	GO0006357~regulation of transcription from RNA polymerase II promoter	27	3.71901	0.0140533	ZNF274, ZBED8, THRA, NUCKS1, ARID4B, FOXO3, RELB, TCEAL8, DBP, PITX2, ZNF641, TCEAL9, BRD3, TEAD4, SREBF1, STAT2, NR2F2, USF1, FOSL1, TADA2A, HNRNPK, RFX7, RFX5, KLF9, TCEA2, LPIN1, JDP2	625	441	16792	1.64493	1	1	1
GOTERM_BP_DIRECT	GO0045071~negative regulation of viral genome replication	6	0.826446	0.0156704	SRPK2, FAM111A, IFITM1, MX1, EIF2AK2, IFIT1	625	40	16792	4.03008	1	1	1
GOTERM_BP_DIRECT	GO0002042~cell migration involved in sprouting angiogenesis	4	0.550964	0.0166409	GREM1, EFNB2, NRP1, FGF2	625	15	16792	7.16459	1	1	1
GOTERM_BP_DIRECT	GO0006636~unsaturated fatty acid biosynthetic process	4	0.550964	0.0166409	FADS2, SCD, ELOVL6, FADS1	625	15	16792	7.16459	1	1	1
GOTERM_BP_DIRECT	GO0042759~long-chain fatty acid biosynthetic process	3	0.413223	0.0187219	SCD, ELOVL6, QKI	625	6	16792	13.4336	1	1	1
GOTERM_BP_DIRECT	GO0048312~intracellular distribution of mitochondria	3	0.413223	0.0187219	CLUH, SYNJ2BP, DNM1L	625	6	16792	13.4336	1	1	1
GOTERM_BP_DIRECT	GO0045931~positive regulation of mitotic cell cycle	5	0.688705	0.0190377	APP, SPHK1, ASNS, TERF1, SHB	625	28	16792	4.79771	1	1	1
GOTERM_BP_DIRECT	GO0001937~negative regulation of endothelial cell proliferation	5	0.688705	0.0214519	CAV2, NR2F2, APOE, SYNJ2BP, THBS1	625	29	16792	4.63228	1	1	1
GOTERM_BP_DIRECT	GO2000144~positive regulation of DNA-templated transcription, initiation	3	0.413223	0.0255714	FOSL1, JUN, TWIST1	625	7	16792	11.5145	1	1	1
GOTERM_BP_DIRECT	GO0071548~response to dexamethasone	3	0.413223	0.0255714	EDN1, FOXO3, PCK2	625	7	16792	11.5145	1	1	1
GOTERM_BP_DIRECT	GO0048642~negative regulation of skeletal muscle tissue development	3	0.413223	0.0255714	TSC22D3, TWIST1, DKK1	625	7	16792	11.5145	1	1	1
GOTERM_BP_DIRECT	GO0006412~translation	17	2.3416	0.0271262	EEFSEC, WARS, RPS7, RPL34, RPL22, GATB, EIF2AK2, MRPL55, RPS15, MRPL20, RPS29, RPS26P11, SLC25A20, SLC25A23, RSL24D1, SLC25A25, RPS24	625	253	16792	1.80531	1	1	1
GOTERM_BP_DIRECT	GO0016525~negative regulation of angiogenesis	7	0.964187	0.0272092	NPPB, TCF4, FOXO4, THBS2, SYNJ2BP, THBS1, HOXA5	625	62	16792	3.03339	1	1	1
GOTERM_BP_DIRECT	GO0010595~positive regulation of endothelial cell migration	6	0.826446	0.0272575	NRP1, EDN1, ADGRA2, THBS1, FGF2, RHOB	625	46	16792	3.50442	1	1	1
GOTERM_BP_DIRECT	GO0000186~activation of MAPKK activity	6	0.826446	0.0272575	RAPGEF1, MAP3K7CL, EIF2AK2, NGF, FGF2, MAP3K12	625	46	16792	3.50442	1	1	1
GOTERM_BP_DIRECT	GO0042981~regulation of apoptotic process	15	2.06612	0.0280169	GDF11, SDF2L1, ACTN1, IGFBP3, EIF2AK2, ACTN4, NME1, TRAF4, PEA15, MADD, CASP1, BAX, GAS1, FADD, MCL1	625	213	16792	1.89206	1	1	1
GOTERM_BP_DIRECT	GO0045860~positive regulation of protein kinase activity	6	0.826446	0.0296029	CENPE, TRAF4, PRKAG2, VLDLR, CYR61, DDR2	625	47	16792	3.42986	1	1	1
GOTERM_BP_DIRECT	GO0007018~microtubule-based movement	8	1.10193	0.0308161	CENPE, RACGAP1, KIFC1, KIF1C, DYNLRB2, KIF20A, AP2B1, NGF	625	81	16792	2.65355	1	1	1
GOTERM_BP_DIRECT	GO0042632~cholesterol homeostasis	7	0.964187	0.0312099	ABCA1, MYLIP, NPC2, EPHX2, LPL, APOE, SLC37A4	625	64	16792	2.9386	1	1	1
GOTERM_BP_DIRECT	GO0034599~cellular response to oxidative stress	7	0.964187	0.0312099	NME1-NME2, G6PD, NME2, ATP2A2, FOXO3, DHRS2, HSPA1B	625	64	16792	2.9386	1	1	1
GOTERM_BP_DIRECT	GO0007520~myoblast fusion	4	0.550964	0.0317621	CAPN2, DYRK1B, PITX2, KCNH1	625	19	16792	5.65625	1	1	1
GOTERM_BP_DIRECT	GO0097178~ruffle assembly	3	0.413223	0.0332665	BAG4, DBNL, PIP5K1A	625	8	16792	10.0752	1	1	1
GOTERM_BP_DIRECT	GO0097192~extrinsic apoptotic signaling pathway in absence of ligand	5	0.688705	0.0362522	MKNK2, BAX, FADD, FOXO3, MCL1	625	34	16792	3.95106	1	1	1
GOTERM_BP_DIRECT	GO0007050~cell cycle arrest	11	1.51515	0.0376504	RPTOR, CDK6, GADD45A, IRF1, GAS1, PRKAG2, IL12A, HBP1, FOXO4, THBS1, TBRG4	625	141	16792	2.09602	1	1	1
GOTERM_BP_DIRECT	GO0001649~osteoblast differentiation	9	1.23967	0.0398275	RPS15, MYBBP1A, IGFBP3, DDX21, TWIST1, HSPE1, SNRNP200, CYR61, GLI2	625	104	16792	2.32505	1	1	1
GOTERM_BP_DIRECT	GO0009749~response to glucose	7	0.964187	0.0403165	SREBF1, TXNIP, LPL, IRS2, CTSV, SLC37A4, THBS1	625	68	16792	2.76574	1	1	1
GOTERM_BP_DIRECT	GO0090090~negative regulation of canonical Wnt signaling pathway	12	1.65289	0.0410648	AMER1, GREM1, ZNRF3, WNT5B, PSMD3, PSME4, RAPGEF1, RGS20, FUZ, APOE, FOXO3, DKK1	625	163	16792	1.97795	1	1	1
GOTERM_BP_DIRECT	GO0000027~ribosomal large subunit assembly	4	0.550964	0.0412855	MRPL20, PPAN, RSL24D1, MDN1	625	21	16792	5.11756	1	1	1
GOTERM_BP_DIRECT	GO2000378~negative regulation of reactive oxygen species metabolic process	4	0.550964	0.0412855	G6PD, TIGAR, SIRT5, HK2	625	21	16792	5.11756	1	1	1
GOTERM_BP_DIRECT	GO0006853~carnitine shuttle	3	0.413223	0.0417349	PRKAG2, SLC25A20, ACACA	625	9	16792	8.95573	1	1	1
GOTERM_BP_DIRECT	GO0006220~pyrimidine nucleotide metabolic process	3	0.413223	0.0417349	NME1-NME2, NME2, NME1	625	9	16792	8.95573	1	1	1
GOTERM_BP_DIRECT	GO0061077~chaperone-mediated protein folding	5	0.688705	0.0473661	FKBP10, CSNK2A1, FKBP14, CHORDC1, FKBP4	625	37	16792	3.6307	1	1	1
GOTERM_BP_DIRECT	GO0008033~tRNA processing	5	0.688705	0.0473661	PUS3, PUS1, PUSL1, PUS7, AARS	625	37	16792	3.6307	1	1	1
GOTERM_BP_DIRECT	GO0010976~positive regulation of neuron projection development	8	1.10193	0.0476091	NME1-NME2, TENM3, PTK7, ENC1, ANKRD1, RAPGEF1, NME2, NME1	625	89	16792	2.41503	1	1	1
GOTERM_BP_DIRECT	GO0006163~purine nucleotide metabolic process	3	0.413223	0.0509088	NME1-NME2, NME2, NME1	625	10	16792	8.06016	1	1	1
GOTERM_BP_DIRECT	GO0051918~negative regulation of fibrinolysis	3	0.413223	0.0509088	SERPINE1, THBS1, USF1	625	10	16792	8.06016	1	1	1
GOTERM_BP_DIRECT	GO0002021~response to dietary excess	3	0.413223	0.0509088	VGF, APOE, SLC25A25	625	10	16792	8.06016	1	1	1
GOTERM_BP_DIRECT	GO0006695~cholesterol biosynthetic process	5	0.688705	0.0514447	FDPS, G6PD, INSIG1, LSS, TM7SF2	625	38	16792	3.53516	1	1	1
GOTERM_BP_DIRECT	GO0006915~apoptotic process	30	4.13223	0.0517047	PDCD7, PRUNE2, SHB, RPS6KA3, NUAK2, EVA1A, BCL7C, PEA15, CASP1, BMF, FADD, YARS, TIGAR, CSNK2A1, GADD45A, UNC5B, IGFBP3, CSNK2A2, MX1, BFAR, TMEM173, RHOB, GREM1, TRAF4, ADAM15, NOA1, IRF1, PDCD4, BAX, ELMO3	625	567	16792	1.42154	1	1	1
GOTERM_BP_DIRECT	GO0032570~response to progesterone	5	0.688705	0.055709	FOSL1, SREBF1, OXTR, TXNIP, THBS1	625	39	16792	3.44451	1	1	1
GOTERM_BP_DIRECT	GO0055088~lipid homeostasis	5	0.688705	0.055709	ACADVL, COL4A3BP, IRS2, ACACA, USF1	625	39	16792	3.44451	1	1	1
GOTERM_BP_DIRECT	GO1900034~regulation of cellular response to heat	7	0.964187	0.0599468	RPTOR, YWHAE, BAG4, DNAJC7, CHORDC1, FKBP4, HSPA1B	625	75	16792	2.50761	1	1	1
GOTERM_BP_DIRECT	GO0006418~tRNA aminoacylation for protein translation	5	0.688705	0.0601578	YARS, WARS, MARS2, GARS, AARS	625	40	16792	3.3584	1	1	1
GOTERM_BP_DIRECT	GO0010763~positive regulation of fibroblast migration	3	0.413223	0.0607242	BAG4, THBS1, DDR2	625	11	16792	7.32742	1	1	1
GOTERM_BP_DIRECT	GO0010941~regulation of cell death	3	0.413223	0.0607242	JUN, NOA1, HSPA1B	625	11	16792	7.32742	1	1	1
GOTERM_BP_DIRECT	GO0007175~negative regulation of epidermal growth factor-activated receptor activity	3	0.413223	0.0607242	ERRFI1, ZGPAT, CBL	625	11	16792	7.32742	1	1	1
GOTERM_BP_DIRECT	GO0016236~macroautophagy	7	0.964187	0.0631434	RPTOR, GABARAPL1, TOMM40, ATG10, PRKAG2, DYNLL2, OPTN	625	76	16792	2.47461	1	1	1
GOTERM_BP_DIRECT	GO0030336~negative regulation of cell migration	8	1.10193	0.0634205	OSBPL8, IFITM1, ADAM15, ARHGDIA, SERPINE1, CYP1B1, FUZ, RHOB	625	95	16792	2.2625	1	1	1
GOTERM_BP_DIRECT	GO0051259~protein oligomerization	6	0.826446	0.0637714	NME1-NME2, CAV2, QPRT, NME2, BAX, DNM1L	625	58	16792	2.77937	1	1	1
GOTERM_BP_DIRECT	GO0071407~cellular response to organic cyclic compound	6	0.826446	0.0676512	ARHGDIA, ANKRD1, RGS20, CYP1B1, TMEM173, GLI2	625	59	16792	2.73226	1	1	1
GOTERM_BP_DIRECT	GO0006629~lipid metabolic process	11	1.51515	0.068282	SREBF1, HMGCL, FADS2, ASAH1, G6PD, PITPNM1, LPL, NR2F2, ABHD5, FADS1, MGLL	625	157	16792	1.88242	1	1	1
GOTERM_BP_DIRECT	GO0035338~long-chain fatty-acyl-CoA biosynthetic process	5	0.688705	0.0696014	SCD, ELOVL6, ACSL3, HSD17B12, ACACA	625	42	16792	3.19848	1	1	1
GOTERM_BP_DIRECT	GO0007595~lactation	5	0.688705	0.0696014	OXTR, CCND1, HK2, DHODH, APLN	625	42	16792	3.19848	1	1	1
GOTERM_BP_DIRECT	GO0032757~positive regulation of interleukin-8 production	4	0.550964	0.0705134	AFAP1L2, SERPINE1, FADD, HSPA1B	625	26	16792	4.13342	1	1	1
GOTERM_BP_DIRECT	GO0006228~UTP biosynthetic process	3	0.413223	0.0711209	NME1-NME2, NME2, NME1	625	12	16792	6.7168	1	1	1
GOTERM_BP_DIRECT	GO0030195~negative regulation of blood coagulation	3	0.413223	0.0711209	EDN1, SERPINE1, APOE	625	12	16792	6.7168	1	1	1
GOTERM_BP_DIRECT	GO0048661~positive regulation of smooth muscle cell proliferation	6	0.826446	0.0716592	EDN1, JUN, THBS1, FGF2, TGM2, HBEGF	625	60	16792	2.68672	1	1	1
GOTERM_BP_DIRECT	GO0071174~mitotic spindle checkpoint	2	0.275482	0.0729423	CSNK2A1, CSNK2A2	625	2	16792	26.8672	1	1	1
GOTERM_BP_DIRECT	GO0006560~proline metabolic process	2	0.275482	0.0729423	ALDH4A1, PRODH	625	2	16792	26.8672	1	1	1
GOTERM_BP_DIRECT	GO0035329~hippo signaling	4	0.550964	0.0772276	YWHAE, TEAD4, WWC1, TJP2	625	27	16792	3.98033	1	1	1
GOTERM_BP_DIRECT	GO0043085~positive regulation of catalytic activity	7	0.964187	0.0806021	APH1A, SH3PXD2A, IGFBP3, ALOX5AP, PSEN2, CLPSL2, SLC37A4	625	81	16792	2.32186	1	1	1
GOTERM_BP_DIRECT	GO0006183~GTP biosynthetic process	3	0.413223	0.0820424	NME1-NME2, NME2, NME1	625	13	16792	6.20012	1	1	1
GOTERM_BP_DIRECT	GO0001967~suckling behavior	3	0.413223	0.0820424	CNTFR, APP, OXTR	625	13	16792	6.20012	1	1	1
GOTERM_BP_DIRECT	GO0001878~response to yeast	3	0.413223	0.0820424	APP, ANG, PTX3	625	13	16792	6.20012	1	1	1
GOTERM_BP_DIRECT	GO1900025~negative regulation of substrate adhesion-dependent cell spreading	3	0.413223	0.0820424	ACTN4, MELTF, CORO1C	625	13	16792	6.20012	1	1	1
GOTERM_BP_DIRECT	GO0003281~ventricular septum development	4	0.550964	0.0842104	PTK7, SALL4, AP2B1, CYR61	625	28	16792	3.83817	1	1	1
GOTERM_BP_DIRECT	GO0090200~positive regulation of release of cytochrome c from mitochondria	4	0.550964	0.0842104	PLAUR, BAX, BMF, DNM1L	625	28	16792	3.83817	1	1	1
GOTERM_BP_DIRECT	GO0006687~glycosphingolipid metabolic process	5	0.688705	0.085097	ASAH1, GLB1, ARSK, BAX, ARSD	625	45	16792	2.98524	1	1	1
GOTERM_BP_DIRECT	GO0006468~protein phosphorylation	24	3.30579	0.0857823	SRPK2, NEK8, APP, CSNK2A1, IGFBP3, CSNK2A2, EIF2AK2, DYRK1B, PRKAG2, TBRG4, RPS6KA4, RPS6KA3, COL4A3BP, MEX3B, NUAK2, CDK6, CCND1, PTK7, MKNK2, COQ8A, ALPK1, MAPK6, ST3GAL1, MAP3K12	625	456	16792	1.41406	1	1	1
GOTERM_BP_DIRECT	GO0060337~type I interferon signaling pathway	6	0.826446	0.0889551	IFITM1, STAT2, IRF1, MX1, IFIT1, IRF9	625	64	16792	2.5188	1	1	1
GOTERM_BP_DIRECT	GO0051591~response to cAMP	5	0.688705	0.0906055	FOSL1, SREBF1, JUN, VGF, NME1	625	46	16792	2.92035	1	1	1
GOTERM_BP_DIRECT	GO0043537~negative regulation of blood vessel endothelial cell migration	3	0.413223	0.0934354	APOE, THBS1, FGF2	625	14	16792	5.75726	1	1	1
GOTERM_BP_DIRECT	GO0009142~nucleoside triphosphate biosynthetic process	3	0.413223	0.0934354	NME1-NME2, NME2, NME1	625	14	16792	5.75726	1	1	1
GOTERM_BP_DIRECT	GO0010839~negative regulation of keratinocyte proliferation	3	0.413223	0.0934354	EFNB2, KLF9, CTSV	625	14	16792	5.75726	1	1	1
GOTERM_BP_DIRECT	GO1902043~positive regulation of extrinsic apoptotic signaling pathway via death domain receptors	3	0.413223	0.0934354	PEA15, FADD, THBS1	625	14	16792	5.75726	1	1	1
GOTERM_BP_DIRECT	GO0006768~biotin metabolic process	3	0.413223	0.0934354	SLC5A6, PCCB, ACACA	625	14	16792	5.75726	1	1	1
GOTERM_BP_DIRECT	GO0001764~neuron migration	8	1.10193	0.0960929	YWHAE, NRP1, DDIT4, BAX, TWIST1, NR2F2, PITX2, MATN2	625	105	16792	2.04702	1	1	1
GOTERM_BP_DIRECT	GO0008152~metabolic process	11	1.51515	0.0965555	NCEH1, ACSS2, GLB1, EPHX2, INSIG1, AFMID, ARSK, ACSL3, BCAT1, ARSD, L3HYPDH	625	168	16792	1.75916	1	1	1
