# Supplementary material for: Multi-Omics Interpretation of Anti-Aging Mechanisms for ω-3 Fatty Acids
Source: Genes (Basel). 2021 Oct 24;12(11):1691. doi: 10.3390/genes12111691 (PMC8625527; doi:10.3390/genes12111691)
Supplement: Supplementary file 1 [file genes-12-01691-s001.zip › Table S6 GO_CC enrichment results in transcriptome analysis.xlsx]

## Sheet: Sheet1
Category	Term	Count	%	PValue	Genes	List Total	Pop Hits	Pop Total	Fold Enrichment	Bonferroni	Benjamini	FDR
GOTERM_CC_DIRECT	GO:0005739~mitochondrion	82	11.2948	1.61052e-06	YWHAE, ACADVL, RPL34, MPV17L2, CLYBL, COL4A3BP, CASP1, CYP1B1, DNM1L, MTPAP, FADS1, TGM2, COA5, BCKDHA, GABARAPL1, ENDOG, LIG1, DCAKD, PUS1, TIMM23, CD3EAP, SIRT5, ACYP2, MRPL45, ATAD3A, DYNLL2, RAD51C, MTHFD2, NOA1, RPUSD1, ZADH2, DDIT4, PCCB, PTRH1, ALDOC, BCAT1, FKBP4, ALDH7A1, TOMM40, ABCB7, SHMT2, FOXO3, LIAS, MRPL12, MRM1, ACACA, PTS, TBRG4, NOL6, MRPL20, HMGCL, YBEY, ALDH1B1, CYP11A1, SLC2…	653	1331	18224	1.71936	0.000709989	0.000710241	0.000697356
GOTERM_CC_DIRECT	GO:0005829~cytosol	163	22.4518	9.65169e-06	APP, ERRFI1, RPL34, WWC1, MAP3K7CL, UBE2L6, IRS2, HNMT, IFIT1, SMC2, RPS15, HERC5, RPS6KA3, HERC4, COL4A3BP, CCND1, RNF19A, ARHGDIA, PSMD3, GOLGA1, CAPN2, NUDT14, TGM2, MYLIP, GABARAPL1, G6PD, ENDOG, RPS7, CSNK2A1, FBXW11, ACTN1, RPL22, CSNK2A2, ATG10, CDC25C, LZTFL1, CLIP3, CARHSP1, MTHFD2, DDIT4, MADD, PSME4, ERF, TXNIP, FKBP4, ALDH7A1, OPTN, PFKFB3, ARL1, UAP1, ABHD5, FOXO4, FOXO3, CPLX1, ACAC…	653	3315	18224	1.37225	0.00424737	0.0021282	0.00208959
GOTERM_CC_DIRECT	GO:0005654~nucleoplasm	137	18.8705	6.56626e-05	PDCD7, UBE2L6, ARID4B, HNMT, ETS2, SMC2, RRP9, RPS6KA4, RPS15, ELK4, RPS6KA3, COL4A3BP, TATDN2, CCND1, SALL4, PSMD3, RCC1, BBX, CMTR1, CXADR, RPS7, LIG1, CSNK2A1, METTL1, CSNK2A2, CD3EAP, CDC25C, PIAS1, EID2, HNRNPUL2, ERF, SRSF5, KIF20A, SNRNP200, FKBP4, OPTN, HIST1H2BD, ZBED8, PFKFB3, C11ORF1, UBR4, NOLC1, UAP1, FOXO4, FOXO3, RRP7A, CCNB2, YBEY, RACGAP1, DPH3, GAR1, PIP5K1A, SYMPK, ZNF148, MCL1…	653	2784	18224	1.37335	0.0285429	0.00965241	0.00947731
GOTERM_CC_DIRECT	GO:0005730~nucleolus	52	7.16253	0.000265517	ACADVL, RPL34, PPAN, CTSV, RRP9, SMC2, RDM1, ENDOV, ING3, XPO6, ENC1, ANKRD1, RRP12, SPG11, RPS7, METTL1, CD3EAP, AEN, TERF1, GLTSCR2, DHX40, PAPD5, CCDC86, ANG, FAM64A, SRSF5, ZNF274, NIP7, NOP2, NOLC1, DDX21, ACACA, NOL6, FAM129B, MKNK2, GAR1, RRS1, LYAR, MDN1, SRPK2, TAF15, NIFK, NOP16, PNO1, NPM3, PUM3, ABTB1, MYBBP1A, CDK12, TACC2, RSL24D1, YPEL3	653	857	18224	1.69337	0.110511	0.0265734	0.0260913
GOTERM_CC_DIRECT	GO:0005789~endoplasmic reticulum membrane	52	7.16253	0.000301285	FKBP10, FKBP14, ATP2A2, TM7SF2, FADS2, COL4A3BP, EVA1A, CYP4V2, C3ORF52, CYP1B1, DNM1L, SLC37A4, FADS1, WLS, SMIM14, SREBF1, RAB2B, RHBDF2, SIGMAR1, PLAUR, ELOVL6, ACSL3, TMEM173, MR1, LSS, PITPNM1, ASPH, CYP2U1, TMEM106C, RDH5, FKBP4, MGLL, LRRC59, INSIG1, GOSR2, PSEN2, HSD17B12, APH1A, RNF170, ABCA1, OSBPL8, SDF2L1, ERAP2, MX1, DTNBP1, NCEH1, SCD, LPCAT3, ALOX5AP, BAX, LPIN1, RNF185	653	862	18224	1.68355	0.124436	0.0265734	0.0260913
GOTERM_CC_DIRECT	GO:0005759~mitochondrial matrix	25	3.44353	0.000741876	ACADVL, SHMT2, LIAS, HMGCL, MCEE, ALDH1B1, CYP11A1, PRODH, MCL1, PCK2, BCKDHA, PUS1, MARS2, ADHFE1, SIRT5, HSPE1, SUOX, DHRS2, ALDH4A1, ALDH6A1, MTHFD2, PCCB, GARS, ABCE1, ALDH7A1	653	327	18224	2.13365	0.279124	0.0545279	0.0535387
GOTERM_CC_DIRECT	GO:0005634~nucleus	231	31.8182	0.00104529	ERRFI1, ZNF296, GABPB2, PPAN, SMC2, RRP9, RPS15, RPS6KA4, ELK4, HERC5, RPS6KA3, HERC4, PSMD3, RCC1, SCAPER, HOXA5, ENDOG, CSNK2A1, METTL1, IFRD2, RPL22, IFRD1, CSNK2A2, CD3EAP, ACTN4, RFX7, PSME4, ZNF714, RFX5, CCDC86, TXNIP, FAM64A, ALDH7A1, TSPYL4, OPTN, HOXB5, ZNF274, SHMT2, TWIST1, BAZ2B, GMCL1, NUAK2, RACGAP1, AFMID, DPH3, GAR1, RRS1, HOXC4, PIP5K1A, APOE, RALGDS, LYAR, SRPK2, JUN, AFAP1L1, …	653	5415	18224	1.19054	0.369482	0.0658531	0.0646585
GOTERM_CC_DIRECT	GO:0005741~mitochondrial outer membrane	14	1.92837	0.0027198	TIGAR, TOMM40, ACSL3, PLD6, TMEM173, HK2, NME1, BAX, BMF, LPIN1, DNM1L, LETMD1, RNF185, MCL1	653	149	18224	2.62224	0.699127	0.143179	0.140581
GOTERM_CC_DIRECT	GO:0005737~cytoplasm	220	30.303	0.00292201	APP, ERRFI1, RPL34, IFIT1, SMC2, RPS15, RPS6KA4, ELK4, HERC5, RPS6KA3, HERC4, ENDOV, PSMD3, RCC1, BBX, IL12A, UBAP2L, SCAPER, CXADR, METTL1, ACTN1, RPL22, IFRD1, CD3EAP, ACTN4, DHX40, DDIT4, TXNIP, FAM64A, ALPK1, ALDH7A1, OPTN, ZNF274, ZBED8, LXN, SHMT2, CEP85L, NOLC1, RRP7A, SEC14L1, NUAK2, RACGAP1, AFMID, DPH3, PIP5K1A, SYMPK, FADD, APOE, SRPK2, ARL14EP, APOBEC3D, AFAP1L2, AFAP1L1, ZNF383, GADD…	653	5222	18224	1.17575	0.724865	0.143179	0.140581
GOTERM_CC_DIRECT	GO:0005925~focal adhesion	26	3.58127	0.00385355	YWHAE, NRP1, NEXN, RND3, CORO1C, RPS15, EFNB2, CAPN2, PIP5K1A, SCARF2, TGM2, RPS7, CAV2, ACTN1, RPL22, PLAUR, NME2, ACTN4, RHOB, HNRNPK, RPS29, PTK7, ZYX, HSPA1B, NECTIN2, DDR2	653	391	18224	1.85578	0.817808	0.162195	0.159252
GOTERM_CC_DIRECT	GO:0005637~nuclear inner membrane	7	0.964187	0.00404567	TMEM201, SIGMAR1, PSEN2, LEMD3, LMNB1, TM7SF2, KCNH1	653	43	18224	4.54318	0.832665	0.162195	0.159252
GOTERM_CC_DIRECT	GO:0048471~perinuclear region of cytoplasm	36	4.95868	0.00557561	APP, WWC1, ODC1, PSEN2, ATP2A2, CBL, NME1-NME2, HERC5, COL4A3BP, HYAL2, GOLGA1, DNM1L, KCNH1, ABCA1, GALNT4, SLC2A10, CAV2, SLC2A12, MX1, NME2, EIF2AK2, ACSL3, ACTN4, TMEM173, CDC25C, APLN, NME1, RAD51C, INF2, TRAF4, GLB1, SERINC3, FKBP4, FBXL5, OPTN, HSPA1B	653	621	18224	1.61786	0.915053	0.19529	0.191747
GOTERM_CC_DIRECT	GO:0005783~endoplasmic reticulum	45	6.19835	0.00575684	LRRC59, INSIG1, CTSZ, PSEN2, ATP2A2, HSD17B6, THBS1, TM7SF2, APH1A, HYAL2, RRS1, CAPN2, BDKRB1, KIF1C, APOE, AGA, DNM1L, SLC37A4, SCAPER, TGM2, SMIM14, SREBF1, OSBPL8, GABARAPL1, ERAP2, CAMLG, ATP8B1, SIGMAR1, BFAR, ELOVL6, ACSL3, MR1, SLC39A14, SORL1, PUM3, SUMF2, TMEM98, P4HA1, ASPH, NPC2, SCD, ALOX5AP, BAX, RNF185, RNF122	653	828	18224	1.51675	0.921614	0.19529	0.191747
GOTERM_CC_DIRECT	GO:0005788~endoplasmic reticulum lumen	15	2.06612	0.00932558	FKBP10, BCHE, SDF2L1, WNT5B, ERAP2, FKBP14, CTSZ, PLAUR, THBS1, SUMF2, P4HA1, ARSK, EOGT, RDH5, ARSD	653	192	18224	2.18032	0.983947	0.293756	0.288427
GOTERM_CC_DIRECT	GO:0005840~ribosome	13	1.79063	0.0163716	RPS7, RPL34, RPL22, EIF2AK2, MRPL45, MRPL55, RPS15, RPS6KA4, MRPL20, RPS6KA3, RPS29, RSL24D1, RPS24	653	166	18224	2.18558	0.999311	0.43575	0.427845
GOTERM_CC_DIRECT	GO:0046658~anchored component of plasma membrane	5	0.688705	0.0167976	EFNA1, HYAL2, GAS1, MELTF, RGMB	653	28	18224	4.98359	0.99943	0.43575	0.427845
GOTERM_CC_DIRECT	GO:0000794~condensed nuclear chromosome	5	0.688705	0.0167976	RAD51C, NIFK, RRS1, RCC1, NOL6	653	28	18224	4.98359	0.99943	0.43575	0.427845
GOTERM_CC_DIRECT	GO:0030687~preribosome, large subunit precursor	5	0.688705	0.0189477	NIP7, PPAN, RRS1, CCDC86, MDN1	653	29	18224	4.81174	0.999783	0.464218	0.455797
GOTERM_CC_DIRECT	GO:0005743~mitochondrial inner membrane	25	3.44353	0.028049	ACADVL, SHMT2, ABCB7, MPV17L2, HIGD1A, MRPL12, MRPL33, MRPL55, MRPL20, HMGCL, CYP11A1, EFHD1, SLC25A20, SLC25A23, PRODH, SLC25A25, NDUFA7, TIMM23, SIRT5, MRPL45, ATAD3A, DHODH, LETM1, NOA1, LETMD1	653	441	18224	1.58209	0.999996	0.651032	0.639222
GOTERM_CC_DIRECT	GO:0005641~nuclear envelope lumen	3	0.413223	0.0310089	BCHE, APP, SORL1	653	8	18224	10.4655	0.999999	0.662181	0.650169
GOTERM_CC_DIRECT	GO:0034361~very-low-density lipoprotein particle	4	0.550964	0.0330267	LPL, VLDLR, APOE, PCYOX1	653	20	18224	5.58162	1	0.662181	0.650169
GOTERM_CC_DIRECT	GO:0005764~lysosome	15	2.06612	0.033034	ASAH1, CTSZ, HPS1, PRSS16, CTSV, RPTOR, SYT11, NPC2, HYAL2, CAPN2, DNASE2, ACP2, AGA, ARSD, PCYOX1	653	226	18224	1.85231	1	0.662181	0.650169
GOTERM_CC_DIRECT	GO:0043231~intracellular membrane-bounded organelle	29	3.99449	0.045949	AMER1, APP, ACSS2, CTSZ, ABHD5, RPTOR, ALDH1B1, EVA1A, PODXL, SALL4, GOLGA1, CYP1B1, PUSL1, DNM1L, MTPAP, SLC37A4, FADS1, SLC25A25, GDF11, G6PD, LIG1, NOP16, AP2B1, GLTSCR2, RPIA, VGF, MYBBP1A, P4HA1, GLB1	653	558	18224	1.45042	1	0.846558	0.8312
GOTERM_CC_DIRECT	GO:0031093~platelet alpha granule lumen	6	0.826446	0.0462984	SRGN, APP, ACTN1, SERPINE1, ACTN4, THBS1	653	55	18224	3.04452	1	0.846558	0.8312
GOTERM_CC_DIRECT	GO:0016020~membrane	94	12.9477	0.0479908	YWHAE, CNTFR, NRP1, IFITM1, TENM3, ATP2A2, VLDLR, CYB5D2, HK2, LMNB1, GLI2, TM7SF2, RPS15, FADS2, CDH5, GLIPR1, CCND1, PSMD3, NIPAL3, PDE4B, ACP2, DNM1L, SLC37A4, FADS1, SLC16A5, SLC12A9, SERPINB1, G6PD, CAMLG, RPS7, DCAKD, ABCC5, CTPS1, ACSL3, LEMD3, DYNLL2, LSS, NME1, SLC5A6, PITPNM1, ASPH, DNAJC7, HNRNPUL2, CDC42EP5, KIFC1, TMEM106C, SNRNP200, MGLL, LRRC59, PRIM1, GOSR2, PSEN2, UBR4, DDX21, FO…	653	2200	18224	1.19244	1	0.846558	0.8312
GOTERM_CC_DIRECT	GO:0042995~cell projection	7	0.964187	0.0516899	RRM1, HNRNPK, SH3PXD2A, ADAM15, PODXL, ACTN1, FUZ	653	75	18224	2.60476	1	0.862722	0.847072
GOTERM_CC_DIRECT	GO:0002102~podosome	4	0.550964	0.0528197	HNRNPK, AFAP1L1, DBNL, SH3PXD2A	653	24	18224	4.65135	1	0.862722	0.847072
GOTERM_CC_DIRECT	GO:0005635~nuclear envelope	11	1.51515	0.0598257	SREBF1, LRRC59, RRM1, ALOX5AP, SIGMAR1, BAX, MNS1, LPIN1, DHRS2, GMCL1, LMNB1	653	159	18224	1.93075	1	0.910309	0.893795
GOTERM_CC_DIRECT	GO:0016023~cytoplasmic, membrane-bounded vesicle	10	1.37741	0.0598616	HYAL2, SIGMAR1, HPS1, OPRL1, PRSS16, RGS20, ANG, NGF, OPTN, WLS	653	138	18224	2.02233	1	0.910309	0.893795
GOTERM_CC_DIRECT	GO:0045121~membrane raft	13	1.79063	0.0671273	ABCA1, APP, CXADR, UNC5B, CAV2, CBL, RGMB, CLIP3, PODXL, HYAL2, EFHD2, CAPN2, FADD	653	206	18224	1.76119	1	0.973241	0.955586
GOTERM_CC_DIRECT	GO:0043527~tRNA methyltransferase complex	2	0.275482	0.0702759	METTL1, WDR4	653	2	18224	27.9081	1	0.973241	0.955586
GOTERM_CC_DIRECT	GO:0031519~PcG protein complex	4	0.550964	0.0706207	CBX7, CSNK2A1, CSNK2A2, UBAP2L	653	27	18224	4.13454	1	0.973241	0.955586
GOTERM_CC_DIRECT	GO:0044297~cell body	6	0.826446	0.0745093	GABARAPL1, CXADR, SYT11, PODXL, RDH5, FADD	653	63	18224	2.65792	1	0.995715	0.977652
GOTERM_CC_DIRECT	GO:0005777~peroxisome	8	1.10193	0.0793606	HMGCL, TMEM135, AMACR, ZADH2, EPHX2, PXMP4, TMEM173, DNM1L	653	104	18224	2.14678	1	1	0.984091
GOTERM_CC_DIRECT	GO:0031463~Cul3-RING ubiquitin ligase complex	6	0.826446	0.0914453	ENC1, KLHL28, SPOP, KLHL22, KLHL24, KBTBD8	653	67	18224	2.49923	1	1	0.984091
GOTERM_CC_DIRECT	GO:0022627~cytosolic small ribosomal subunit	5	0.688705	0.0919541	RPS15, RPS7, RPS29, RPS26P11, RPS24	653	48	18224	2.9071	1	1	0.984091
GOTERM_CC_DIRECT	GO:0005762~mitochondrial large ribosomal subunit	5	0.688705	0.0919541	MRPL20, MPV17L2, MRPL12, MRPL33, MRPL55	653	48	18224	2.9071	1	1	0.984091
