# Supplementary material for: Multi-Omics Interpretation of Anti-Aging Mechanisms for ω-3 Fatty Acids
Source: Genes (Basel). 2021 Oct 24;12(11):1691. doi: 10.3390/genes12111691 (PMC8625527; doi:10.3390/genes12111691)
Supplement: Supplementary file 1 [file genes-12-01691-s001.zip › Table S7 GO_MF enrichment results in transcriptome analysis.xlsx]

## Sheet: Sheet1
Category	Term	Count	%	PValue	Genes	List Total	Pop Hits	Pop Total	Fold Enrichment	Bonferroni	Benjamini	FDR
GOTERM_MF_DIRECT	GO:0005515~protein binding	397	54.6832	2.60994e-07	CNTFR, GABPB2, SERPINE1, GPATCH4, SMC2, ELK4, PSMD3, HOXA5, WLS, GABARAPL1, CXADR, ENDOG, CSNK2A1, UNC5B, RPL22, CSNK2A2, DKK1, ZC2HC1C, EID2, PSME4, RFX5, TXNIP, LETMD1, TSPYL4, OPTN, HOXB5, ZNF274, LXN, SHMT2, NOLC1, BAZ2B, MRPL12, RRP7A, BLOC1S5, MRPL20, C5, GAR1, RRS1, HOXC4, PIP5K1A, KCNMB4, ZNF148, ABCA1, ARL14EP, JUN, AFAP1L1, RAB3IP, EIF2AK2, NR0B1, NR2F2, FAM111B, FOSL1, FAM111A, ABTB1, …	642	8785	16881	1.18826	0.00023017	0.000156667	0.000156667
GOTERM_MF_DIRECT	GO:0044822~poly(A) RNA binding	78	10.7438	3.55254e-07	YWHAE, PPAN, NUCKS1, GPATCH4, MSI2, C14ORF93, RRP9, RPS15, HERC5, SNRNP70, KIF1C, UBAP2L, RRP12, MTPAP, HIST1H1C, RPS7, PUS1, RPL22, C15ORF52, CD3EAP, C2ORF15, ACTN4, PPRC1, MRPL45, PUS7, GLTSCR2, NME1, FAM133B, DHX40, HNRNPUL2, NOA1, SYF2, PAPD5, PTRH1, CCDC86, SRSF5, SNRNP200, FKBP4, LRRC59, RBM47, NIP7, NOP2, NOLC1, DDX21, MRM1, TBRG4, NOL6, RRP7A, MRPL20, BAG4, GAR1, RRS1, LYAR, EIF4B, SRPK2,…	642	1129	16881	1.81662	0.000313285	0.000156667	0.000156667
GOTERM_MF_DIRECT	GO:0009982~pseudouridine synthase activity	5	0.688705	0.00111945	PUS3, RPUSD1, PUS1, PUSL1, PUS7	642	13	16881	10.1132	0.627645	0.329119	0.329119
GOTERM_MF_DIRECT	GO:0003700~transcription factor activity, sequence-specific DNA binding	53	7.30028	0.00621651	ZNF573, GABPB2, THRA, ETS2, GLI2, ELK4, DBP, SALL4, PITX2, HOXA5, ZNF641, TEAD4, SREBF1, BATF3, ZHX2, ZGPAT, TSC22D3, NME2, RFX7, IRF1, RFX5, ERF, IRF9, JDP2, ZNF274, TULP4, FOXO4, FOXO3, CBL, TAF5L, RELB, NME1-NME2, ZFP14, HOXC4, ZNF789, ZNF227, ZBTB18, JUN, ZNF383, ZNF182, STAT2, NR2F2, HNRNPAB, ZNF33B, DRAP1, FOSL1, TADA2A, KLF9, CREBRF, ZNF217, TCF4, ZNF135, ZNF773	642	961	16881	1.45016	0.995914	1	1
GOTERM_MF_DIRECT	GO:0042802~identical protein binding	43	5.92287	0.00766613	APP, PRPS1, SHMT2, UAP1, FOXO4, THBS1, GMCL1, PTS, SRM, CBS, FADD, APOE, DNM1L, MTPAP, PITX2, NUDT14, KCNH1, BCHE, JUN, ZHX2, G6PD, CXADR, STAT2, CTPS1, RGMB, TMEM173, KCTD6, LZTFL1, NME1, ALDH4A1, RPIA, DRAP1, TRAF4, BAX, TCF4, PTX3, MNS1, ANGPTL4, BCAT1, SNRNP200, ZNF114, OPTN, NECTIN2	642	749	16881	1.50956	0.998872	1	1
GOTERM_MF_DIRECT	GO:0008201~heparin binding	14	1.92837	0.00807197	NRP1, APP, LXN, RPL22, LPL, HSD17B12, THBS2, FGF2, THBS1, CYR61, CRISPLD2, ANG, APOE, HBEGF	642	160	16881	2.30076	0.999214	1	1
GOTERM_MF_DIRECT	GO:0071889~14-3-3 protein binding	5	0.688705	0.0119488	RPTOR, SRPK2, DDIT4, IRS2, KCNH1	642	24	16881	5.478	0.999975	1	1
GOTERM_MF_DIRECT	GO:0016491~oxidoreductase activity	15	2.06612	0.0206403	SMOX, ADHFE1, DHDH, MICAL2, HSD17B12, HSD17B6, SUOX, PPOX, DHRS2, ALDH4A1, ALDH1B1, SCD, ZADH2, ALDH7A1, FADS1	642	200	16881	1.97208	1	1	1
GOTERM_MF_DIRECT	GO:0031490~chromatin DNA binding	7	0.964187	0.0222637	THRA, WBP2, ACTN4, FOXO3, LEMD3, PITX2, HIST1H1C	642	58	16881	3.17346	1	1	1
GOTERM_MF_DIRECT	GO:0003735~structural constituent of ribosome	16	2.20386	0.0225616	NDUFA7, RPS7, RPL34, RPL22, MRPL12, MRPL33, MRPL55, RPS15, MRPL20, RPS29, RPS26P11, SLC25A20, SLC25A23, RSL24D1, SLC25A25, RPS24	642	222	16881	1.89509	1	1	1
GOTERM_MF_DIRECT	GO:0004029~aldehyde dehydrogenase (NAD) activity	4	0.550964	0.0249065	ALDH4A1, ALDH6A1, ALDH1B1, ALDH7A1	642	17	16881	6.18692	1	1	1
GOTERM_MF_DIRECT	GO:0050699~WW domain binding	5	0.688705	0.0287416	TCEAL8, TRAF4, SCNN1A, CDC25C, TCEAL9	642	31	16881	4.24103	1	1	1
GOTERM_MF_DIRECT	GO:0000287~magnesium ion binding	14	1.92837	0.0478578	SRPK2, PRPS1, ATP8B1, EPHX2, SPHK1, CLYBL, NME1, RPS6KA4, HMGCL, RPS6KA3, ENDOV, NUAK2, MTHFD2, MTPAP	642	204	16881	1.80452	1	1	1
GOTERM_MF_DIRECT	GO:0019901~protein kinase binding	22	3.0303	0.0508143	SREBF1, ERRFI1, CAV2, PRKAG2, IRS2, ACSL3, CDC25C, FOXO3, TMEM173, USF1, NME1, RPTOR, TOM1L2, RPS6KA3, RACGAP1, TRAF4, CCND1, RGS20, KIF20A, MAPK6, MAP3K12, KCNH1	642	376	16881	1.5385	1	1	1
GOTERM_MF_DIRECT	GO:0005524~ATP binding	70	9.64187	0.0525629	PRKAG2, ATP2A2, UBE2L6, HK2, SMC2, RPS6KA4, RPS6KA3, CHORDC1, KIF1C, MTPAP, TGM2, RFC5, WARS, LIG1, CSNK2A1, DCAKD, MARS2, SPHK1, ABCC5, CSNK2A2, NME2, DYRK1B, CTPS1, ACSL3, ATAD3A, NME1, DHX40, RAD51C, KIFC1, PCCB, GARS, KIF20A, ALPK1, SNRNP200, FKBP4, DDR2, TOR4A, PRPS1, PFKFB3, ACSS2, ABCB7, NOLC1, DDX21, ACACA, NME1-NME2, NUAK2, KATNA1, MKNK2, PIP5K1A, MAPK6, MDN1, ABCA1, NEK8, SRPK2, YARS, R…	642	1495	16881	1.23118	1	1	1
GOTERM_MF_DIRECT	GO:0016208~AMP binding	3	0.413223	0.0529276	PRPS1, ACSS2, PRKAG2	642	10	16881	7.88832	1	1	1
GOTERM_MF_DIRECT	GO:0004536~deoxyribonuclease activity	3	0.413223	0.0529276	TATDN2, ENDOG, NME1	642	10	16881	7.88832	1	1	1
GOTERM_MF_DIRECT	GO:0016874~ligase activity	17	2.3416	0.0529854	MYLIP, LIG1, ATG10, UBR4, ACSL3, CBL, ACACA, PIAS1, RNF146, HERC5, HERC4, ZNRF3, RNF19A, PCCB, MKRN1, RNF170, RNF185	642	270	16881	1.65557	1	1	1
GOTERM_MF_DIRECT	GO:0003824~catalytic activity	13	1.79063	0.0552127	BCHE, ASAH1, PFKFB3, ACSS2, EPHX2, ODC1, ACSL3, HSD17B6, CLYBL, DHODH, AMACR, BCAT1, ARSD	642	188	16881	1.81823	1	1	1
GOTERM_MF_DIRECT	GO:0042803~protein homodimerization activity	37	5.09642	0.066987	PRPS1, TENM3, GABPB2, ODC1, QPRT, TWIST1, PLD6, PTS, SRM, HMGCL, CBS, APOE, DNM1L, MTPAP, PITX2, MCL1, JUN, ZHX2, G6PD, CAV2, EPHX2, ACTN1, ASNS, NR0B1, ACTN4, NR2F2, TMEM173, TERF1, USF1, SYT11, BAX, TCF4, ERCC5, ANG, MGLL, NECTIN2, MAP3K12	642	730	16881	1.33273	1	1	1
GOTERM_MF_DIRECT	GO:0015485~cholesterol binding	5	0.688705	0.0690118	ABCA1, OSBPL8, NPC2, OSBPL2, APOE	642	41	16881	3.20663	1	1	1
GOTERM_MF_DIRECT	GO:0030674~protein binding, bridging	7	0.964187	0.0721269	RPTOR, CAV2, WWC1, BFAR, FKBP4, OPTN, TJP2	642	77	16881	2.3904	1	1	1
GOTERM_MF_DIRECT	GO:0042277~peptide binding	6	0.826446	0.0727623	OXTR, TMEM158, ERAP2, BDKRB1, ANG, CTSV	642	59	16881	2.67401	1	1	1
GOTERM_MF_DIRECT	GO:0015266~protein channel activity	3	0.413223	0.073864	TOMM40, TIMM23, MCL1	642	12	16881	6.5736	1	1	1
GOTERM_MF_DIRECT	GO:0004673~protein histidine kinase activity	2	0.275482	0.0745037	NME1-NME2, NME2	642	2	16881	26.2944	1	1	1
GOTERM_MF_DIRECT	GO:0008176~tRNA (guanine-N7-)-methyltransferase activity	2	0.275482	0.0745037	METTL1, WDR4	642	2	16881	26.2944	1	1	1
GOTERM_MF_DIRECT	GO:0004842~ubiquitin-protein transferase activity	19	2.61708	0.0780855	MYLIP, FBXW11, KLHL28, UBR4, KLHL22, UBE2L6, KLHL24, CBL, FBXO32, RNF146, HERC5, HERC4, ZNRF3, TRAF4, RNF19A, MKRN1, FBXL5, ASB3, KBTBD8	642	329	16881	1.51852	1	1	1
GOTERM_MF_DIRECT	GO:0019899~enzyme binding	19	2.61708	0.0846152	RFC5, YWHAE, EGLN1, BCHE, APP, JUN, PLAUR, NME2, ATP2A2, FOXO4, PUS7, USF1, PIAS1, CCND1, WDR70, CBS, NPC2, HYAL2, HSPA1B	642	333	16881	1.50028	1	1	1
GOTERM_MF_DIRECT	GO:0043024~ribosomal small subunit binding	3	0.413223	0.0851626	ABCE1, EIF4B, NME1	642	13	16881	6.06794	1	1	1
GOTERM_MF_DIRECT	GO:0003714~transcription corepressor activity	13	1.79063	0.0866585	ZHX2, BATF3, ZNF274, NR0B1, NR2F2, PIAS1, RELB, DRAP1, MYBBP1A, CCND1, ANKRD1, ERF, TCF4	642	203	16881	1.68388	1	1	1
GOTERM_MF_DIRECT	GO:0008013~beta-catenin binding	7	0.964187	0.0913297	AMER1, CDH5, CXADR, CDH24, RGS20, FOXO4, FOXO3	642	82	16881	2.24464	1	1	1
GOTERM_MF_DIRECT	GO:0001047~core promoter binding	6	0.826446	0.0953868	ELK4, MYBBP1A, GADD45A, FOXO3, IRF9, RELB	642	64	16881	2.4651	1	1	1
GOTERM_MF_DIRECT	GO:0034185~apolipoprotein binding	3	0.413223	0.0969391	ABCA1, LPL, VLDLR	642	14	16881	5.63451	1	1	1
