# Supplementary material for: Multi-Omics Interpretation of Anti-Aging Mechanisms for ω-3 Fatty Acids
Source: Genes (Basel). 2021 Oct 24;12(11):1691. doi: 10.3390/genes12111691 (PMC8625527; doi:10.3390/genes12111691)
Supplement: Supplementary file 1 [file genes-12-01691-s001.zip › Table S8 KEGG enrichment results in transcriptome analysis.xlsx]

## Sheet: Sheet1
Category	Term	Count	%	PValue	Genes	List Total	Pop Hits	Pop Total	Fold Enrichment	Bonferroni	Benjamini	FDR
KEGG_PATHWAY	hsa01130:Biosynthesis of antibiotics	27	3.71901	2.2989e-07	PRPS1, ACSS2, SHMT2, ODC1, UAP1, HK2, TM7SF2, NME1-NME2, ALDH1B1, CBS, PHGDH, PRODH, PCK2, BCKDHA, FDPS, G6PD, NME2, LSS, NME1, RPIA, PSAT1, PCCB, GALM, ALDOC, BCAT1, ALDH7A1, PCYOX1	274	212	6879	3.19744	5.74708e-05	5.74725e-05	5.6323e-05
KEGG_PATHWAY	hsa00330:Arginine and proline metabolism	9	1.23967	0.000698513	ALDH4A1, P4HA1, ALDH1B1, SMOX, ODC1, PRODH, L3HYPDH, ALDH7A1, SRM	274	50	6879	4.51905	0.160282	0.0873141	0.0855678
KEGG_PATHWAY	hsa00280:Valine, leucine and isoleucine degradation	8	1.10193	0.00231104	BCKDHA, HMGCL, MCEE, ALDH6A1, ALDH1B1, PCCB, BCAT1, ALDH7A1	274	47	6879	4.27333	0.439221	0.130791	0.128176
KEGG_PATHWAY	hsa01100:Metabolic pathways	68	9.36639	0.00233993	ACADVL, QPRT, HK2, TM7SF2, MCEE, HYAL2, PHGDH, BCKDHA, G6PD, SPHK1, NME2, CTPS1, ACSL3, LSS, NME1, PHOSPHO2, CYP2U1, MTHFD2, PCCB, ALDOC, BCAT1, ALDH7A1, MGLL, PRPS1, ASAH1, ACSS2, SHMT2, PRIM1, ODC1, UAP1, HSD17B6, HSD17B12, LIAS, PPOX, ACACA, PTS, SRM, NME1-NME2, HMGCL, ALDH1B1, CYP11A1, CBS, AFMID, PIP5K1A, HYI, PRODH, ST3GAL1, PCK2, FDPS, NDUFA7, RRM1, GALNT4, POLR3GL, EPHX2, AGL, ASNS, GATB,…	274	1219	6879	1.40049	0.443266	0.130791	0.128176
KEGG_PATHWAY	hsa01212:Fatty acid metabolism	8	1.10193	0.00261583	FADS2, ACADVL, SCD, ELOVL6, ACSL3, HSD17B12, FADS1, ACACA	274	48	6879	4.18431	0.480461	0.130791	0.128176
KEGG_PATHWAY	hsa04115:p53 signaling pathway	9	1.23967	0.00474535	CCNB2, CDK6, CCND1, GADD45A, CCNG2, IGFBP3, SERPINE1, BAX, THBS1	274	67	6879	3.37243	0.695523	0.179608	0.176016
KEGG_PATHWAY	hsa01200:Carbon metabolism	12	1.65289	0.00502902	RPIA, PRPS1, MCEE, ALDH6A1, G6PD, ACSS2, PSAT1, SHMT2, PCCB, PHGDH, ALDOC, HK2	274	113	6879	2.66611	0.716467	0.179608	0.176016
KEGG_PATHWAY	hsa05168:Herpes simplex infection	16	2.20386	0.00594545	JUN, HLA-DRB4, CSNK2A1, STAT2, CSNK2A2, EIF2AK2, IFIT1, GLTSCR2, TAF5L, C5, HNRNPK, IL12A, FADD, SRSF5, IRF9, NECTIN2	274	183	6879	2.19505	0.774807	0.185795	0.182079
KEGG_PATHWAY	hsa01040:Biosynthesis of unsaturated fatty acids	5	0.688705	0.0118357	FADS2, SCD, ELOVL6, HSD17B12, FADS1	274	23	6879	5.45779	0.949032	0.328768	0.322193
KEGG_PATHWAY	hsa04068:FoxO signaling pathway	12	1.65289	0.0171499	CCNB2, GABARAPL1, CCND1, GADD45A, CCNG2, PRKAG2, IRS2, FOXO4, FOXO3, IL7R, FBXO32, PCK2	274	134	6879	2.24828	0.986762	0.418736	0.410362
KEGG_PATHWAY	hsa00620:Pyruvate metabolism	6	0.826446	0.0200423	ACSS2, ALDH1B1, ACYP2, ALDH7A1, ACACA, PCK2	274	40	6879	3.76588	0.993664	0.418736	0.410362
KEGG_PATHWAY	hsa00630:Glyoxylate and dicarboxylate metabolism	5	0.688705	0.0207282	MCEE, SHMT2, AFMID, PCCB, HYI	274	27	6879	4.64923	0.994681	0.418736	0.410362
KEGG_PATHWAY	hsa01230:Biosynthesis of amino acids	8	1.10193	0.0234392	RPIA, PRPS1, PSAT1, SHMT2, CBS, PHGDH, ALDOC, BCAT1	274	72	6879	2.78954	0.99734	0.418736	0.410362
KEGG_PATHWAY	hsa00640:Propanoate metabolism	5	0.688705	0.0234492	MCEE, ALDH6A1, ACSS2, PCCB, ACACA	274	28	6879	4.48319	0.997347	0.418736	0.410362
KEGG_PATHWAY	hsa00410:beta-Alanine metabolism	5	0.688705	0.0328639	ALDH6A1, ALDH1B1, SMOX, ALDH7A1, SRM	274	31	6879	4.04933	0.999765	0.547731	0.536777
KEGG_PATHWAY	hsa00240:Pyrimidine metabolism	9	1.23967	0.0467389	NME1-NME2, RRM1, POLR3GL, PRIM1, NME2, POLR3G, CTPS1, DHODH, NME1	274	101	6879	2.23715	0.999994	0.679996	0.666396
KEGG_PATHWAY	hsa04722:Neurotrophin signaling pathway	10	1.37741	0.0484776	YWHAE, RPS6KA3, JUN, ZNF274, ARHGDIA, PSEN2, RAPGEF1, BAX, NGF, FOXO3	274	120	6879	2.09215	0.999996	0.679996	0.666396
KEGG_PATHWAY	hsa00010:Glycolysis / Gluconeogenesis	7	0.964187	0.0489597	ACSS2, ALDH1B1, ALDOC, GALM, ALDH7A1, HK2, PCK2	274	67	6879	2.623	0.999996	0.679996	0.666396
KEGG_PATHWAY	hsa04152:AMPK signaling pathway	10	1.37741	0.0551486	RPTOR, SREBF1, PFKFB3, CCND1, SCD, PRKAG2, IRS2, FOXO3, ACACA, PCK2	274	123	6879	2.04113	0.999999	0.708555	0.694384
KEGG_PATHWAY	hsa03008:Ribosome biogenesis in eukaryotes	8	1.10193	0.0566844	RRP7A, CSNK2A1, CSNK2A2, GAR1, SNORD3C, SNORD3A, MDN1, NOL6	274	87	6879	2.30858	1	0.708555	0.694384
KEGG_PATHWAY	hsa00260:Glycine, serine and threonine metabolism	5	0.688705	0.0673387	PSAT1, SHMT2, CBS, PHGDH, ALDH7A1	274	39	6879	3.2187	1	0.801652	0.785619
KEGG_PATHWAY	hsa05162:Measles	10	1.37741	0.0815586	CDK6, CSNK2A1, CCND1, STAT2, CSNK2A2, MX1, EIF2AK2, IL12A, HSPA1B, IRF9	274	133	6879	1.88766	1	0.926802	0.908266
KEGG_PATHWAY	hsa03010:Ribosome	10	1.37741	0.0907556	RPS15, MRPL20, RPS7, RPS29, RPL34, RPL22, MRPL12, RSL24D1, RPS24, MRPL33	274	136	6879	1.84602	1	0.986474	0.966744
KEGG_PATHWAY	hsa04910:Insulin signaling pathway	10	1.37741	0.0972143	RPTOR, SREBF1, MKNK2, RAPGEF1, PRKAG2, IRS2, CBL, HK2, ACACA, PCK2	274	138	6879	1.81926	1	1	0.983936
