# Supplementary material for: Multi-Omics Interpretation of Anti-Aging Mechanisms for ω-3 Fatty Acids
Source: Genes (Basel). 2021 Oct 24;12(11):1691. doi: 10.3390/genes12111691 (PMC8625527; doi:10.3390/genes12111691)
Supplement: Supplementary file 1 [file genes-12-01691-s001.zip › Table S9 MR results.xlsx]

## Sheet: MBG<5e-8
MBG211个原始肠道菌群，筛选暴露因素强相关p-value<5e-8后数量统计，共6组数据可用
307 class.Actinobacteria.id.419.txt_00000005.txt
288 order.Bifidobacteriales.id.432.txt_00000005.txt
288 family.Bifidobacteriaceae.id.433.txt_00000005.txt
286 genus.Bifidobacterium.id.436.txt_00000005.txt
91 phylum.Actinobacteria.id.400.txt_00000005.txt
71 genus.Streptococcus.id.1853.txt_00000005.txt
18 family.Streptococcaceae.id.1850.txt_00000005.txt
9 genus.Enterorhabdus.id.820.txt_00000005.txt
7 genus.Ruminococcus1.id.11373.txt_00000005.txt
4 genus.Tyzzerella3.id.11335.txt_00000005.txt
3 genus.Erysipelatoclostridium.id.11381.txt_00000005.txt
3 genus.Allisonella.id.2174.txt_00000005.txt
3 genus..Ruminococcustorquesgroup.id.14377.txt_00000005.txt
2 genus.Peptococcus.id.2037.txt_00000005.txt
2 family.Peptostreptococcaceae.id.2042.txt_00000005.txt
1 order.Gastranaerophilales.id.1591.txt_00000005.txt
1 genus.unknowngenus.id.1000001215.txt_00000005.txt
1 genus.RuminococcaceaeUCG013.id.11370.txt_00000005.txt
1 genus.RuminococcaceaeUCG009.id.11366.txt_00000005.txt
1 genus.Romboutsia.id.11347.txt_00000005.txt
1 genus.Oxalobacter.id.2978.txt_00000005.txt
1 genus.Intestinibacter.id.11345.txt_00000005.txt
1 genus.Faecalibacterium.id.2057.txt_00000005.txt
1 genus.CandidatusSoleaferrea.id.11350.txt_00000005.txt
1 genus..Eubacteriumcoprostanoligenesgroup.id.11375.txt_00000005.txt
1 family.unknownfamily.id.1000001214.txt_00000005.txt
1 family.Oxalobacteraceae.id.2966.txt_00000005.txt
0 phylum.Verrucomicrobia.id.3982.txt_00000005.txt
0 phylum.Tenericutes.id.3919.txt_00000005.txt
0 phylum.Proteobacteria.id.2375.txt_00000005.txt
0 phylum.Lentisphaerae.id.2238.txt_00000005.txt
0 phylum.Firmicutes.id.1672.txt_00000005.txt
0 phylum.Euryarchaeota.id.55.txt_00000005.txt
0 phylum.Cyanobacteria.id.1500.txt_00000005.txt
0 phylum.Bacteroidetes.id.905.txt_00000005.txt
0 order.Victivallales.id.2254.txt_00000005.txt
0 order.Verrucomicrobiales.id.4030.txt_00000005.txt
0 order.Selenomonadales.id.2165.txt_00000005.txt
0 order.Rhodospirillales.id.2667.txt_00000005.txt
0 order.Pasteurellales.id.3688.txt_00000005.txt
0 order.NB1n.id.3953.txt_00000005.txt
0 order.MollicutesRF9.id.11579.txt_00000005.txt
0 order.Methanobacteriales.id.120.txt_00000005.txt
0 order.Lactobacillales.id.1800.txt_00000005.txt
0 order.Erysipelotrichales.id.2148.txt_00000005.txt
0 order.Enterobacteriales.id.3468.txt_00000005.txt
0 order.Desulfovibrionales.id.3156.txt_00000005.txt
0 order.Coriobacteriales.id.810.txt_00000005.txt
0 order.Clostridiales.id.1863.txt_00000005.txt
0 order.Burkholderiales.id.2874.txt_00000005.txt
0 order.Bacteroidales.id.913.txt_00000005.txt
0 order.Bacillales.id.1674.txt_00000005.txt
0 order.Actinomycetales.id.420.txt_00000005.txt
0 genus.Victivallis.id.2256.txt_00000005.txt
0 genus.Veillonella.id.2198.txt_00000005.txt
0 genus.unknowngenus.id.959.txt_00000005.txt
0 genus.unknowngenus.id.826.txt_00000005.txt
0 genus.unknowngenus.id.2755.txt_00000005.txt
0 genus.unknowngenus.id.2071.txt_00000005.txt
0 genus.unknowngenus.id.2041.txt_00000005.txt
0 genus.unknowngenus.id.2001.txt_00000005.txt
0 genus.unknowngenus.id.1868.txt_00000005.txt
0 genus.unknowngenus.id.1000006162.txt_00000005.txt
0 genus.unknowngenus.id.1000005479.txt_00000005.txt
0 genus.unknowngenus.id.1000005472.txt_00000005.txt
0 genus.unknowngenus.id.1000000073.txt_00000005.txt
0 genus.Turicibacter.id.2162.txt_00000005.txt
0 genus.Terrisporobacter.id.11348.txt_00000005.txt
0 genus.Sutterella.id.2896.txt_00000005.txt
0 genus.Subdoligranulum.id.2070.txt_00000005.txt
0 genus.Slackia.id.825.txt_00000005.txt
0 genus.Senegalimassilia.id.11160.txt_00000005.txt
0 genus.Sellimonas.id.14369.txt_00000005.txt
0 genus.Ruminococcus2.id.11374.txt_00000005.txt
0 genus.RuminococcaceaeUCG014.id.11371.txt_00000005.txt
0 genus.RuminococcaceaeUCG011.id.11368.txt_00000005.txt
0 genus.RuminococcaceaeUCG010.id.11367.txt_00000005.txt
0 genus.RuminococcaceaeUCG005.id.11363.txt_00000005.txt
0 genus.RuminococcaceaeUCG004.id.11362.txt_00000005.txt
0 genus.RuminococcaceaeUCG003.id.11361.txt_00000005.txt
0 genus.RuminococcaceaeUCG002.id.11360.txt_00000005.txt
0 genus.RuminococcaceaeNK4A214group.id.11358.txt_00000005.txt
0 genus.Ruminiclostridium9.id.11357.txt_00000005.txt
0 genus.Ruminiclostridium6.id.11356.txt_00000005.txt
0 genus.Ruminiclostridium5.id.11355.txt_00000005.txt
0 genus.Roseburia.id.2012.txt_00000005.txt
0 genus.RikenellaceaeRC9gutgroup.id.11191.txt_00000005.txt
0 genus.Prevotella9.id.11183.txt_00000005.txt
0 genus.Prevotella7.id.11182.txt_00000005.txt
0 genus.Phascolarctobacterium.id.2168.txt_00000005.txt
0 genus.Parasutterella.id.2892.txt_00000005.txt
0 genus.Paraprevotella.id.962.txt_00000005.txt
0 genus.Parabacteroides.id.954.txt_00000005.txt
0 genus.Oscillospira.id.2064.txt_00000005.txt
0 genus.Oscillibacter.id.2063.txt_00000005.txt
0 genus.Olsenella.id.822.txt_00000005.txt
0 genus.Odoribacter.id.952.txt_00000005.txt
0 genus.Methanobrevibacter.id.123.txt_00000005.txt
0 genus.Marvinbryantia.id.2005.txt_00000005.txt
0 genus.Lactococcus.id.1851.txt_00000005.txt
0 genus.Lactobacillus.id.1837.txt_00000005.txt
0 genus.LachnospiraceaeUCG010.id.11330.txt_00000005.txt
0 genus.LachnospiraceaeUCG008.id.11328.txt_00000005.txt
0 genus.LachnospiraceaeUCG004.id.11324.txt_00000005.txt
0 genus.LachnospiraceaeUCG001.id.11321.txt_00000005.txt
0 genus.LachnospiraceaeNK4A136group.id.11319.txt_00000005.txt
0 genus.LachnospiraceaeND3007group.id.11317.txt_00000005.txt
0 genus.LachnospiraceaeNC2004group.id.11316.txt_00000005.txt
0 genus.LachnospiraceaeFCS020group.id.11314.txt_00000005.txt
0 genus.Lachnospira.id.2004.txt_00000005.txt
0 genus.Lachnoclostridium.id.11308.txt_00000005.txt
0 genus.Intestinimonas.id.2062.txt_00000005.txt
0 genus.Hungatella.id.11306.txt_00000005.txt
0 genus.Howardella.id.2000.txt_00000005.txt
0 genus.Holdemania.id.2157.txt_00000005.txt
0 genus.Holdemanella.id.11393.txt_00000005.txt
0 genus.Haemophilus.id.3698.txt_00000005.txt
0 genus.Gordonibacter.id.821.txt_00000005.txt
0 genus.Fusicatenibacter.id.11305.txt_00000005.txt
0 genus.Flavonifractor.id.2059.txt_00000005.txt
0 genus.FamilyXIIIUCG001.id.11294.txt_00000005.txt
0 genus.FamilyXIIIAD3011group.id.11293.txt_00000005.txt
0 genus.Escherichia.Shigella.id.3504.txt_00000005.txt
0 genus.ErysipelotrichaceaeUCG003.id.11384.txt_00000005.txt
0 genus.Eisenbergiella.id.11304.txt_00000005.txt
0 genus.Eggerthella.id.819.txt_00000005.txt
0 genus.Dorea.id.1997.txt_00000005.txt
0 genus.Dialister.id.2183.txt_00000005.txt
0 genus.Desulfovibrio.id.3173.txt_00000005.txt
0 genus.DefluviitaleaceaeUCG011.id.11287.txt_00000005.txt
0 genus.Coprococcus3.id.11303.txt_00000005.txt
0 genus.Coprococcus2.id.11302.txt_00000005.txt
0 genus.Coprococcus1.id.11301.txt_00000005.txt
0 genus.Coprobacter.id.949.txt_00000005.txt
0 genus.Collinsella.id.815.txt_00000005.txt
0 genus.Clostridiumsensustricto1.id.1873.txt_00000005.txt
0 genus.ChristensenellaceaeR.7group.id.11283.txt_00000005.txt
0 genus.Catenibacterium.id.2153.txt_00000005.txt
0 genus.Butyrivibrio.id.1993.txt_00000005.txt
0 genus.Butyricimonas.id.945.txt_00000005.txt
0 genus.Butyricicoccus.id.2055.txt_00000005.txt
0 genus.Blautia.id.1992.txt_00000005.txt
0 genus.Bilophila.id.3170.txt_00000005.txt
0 genus.Barnesiella.id.944.txt_00000005.txt
0 genus.Bacteroides.id.918.txt_00000005.txt
0 genus.Anaerotruncus.id.2054.txt_00000005.txt
0 genus.Anaerostipes.id.1991.txt_00000005.txt
0 genus.Anaerofilum.id.2053.txt_00000005.txt
0 genus.Alloprevotella.id.961.txt_00000005.txt
0 genus.Alistipes.id.968.txt_00000005.txt
0 genus.Akkermansia.id.4037.txt_00000005.txt
0 genus.Adlercreutzia.id.812.txt_00000005.txt
0 genus.Actinomyces.id.423.txt_00000005.txt
0 genus..Ruminococcusgnavusgroup.id.14376.txt_00000005.txt
0 genus..Ruminococcusgauvreauiigroup.id.11342.txt_00000005.txt
0 genus..Eubacteriumxylanophilumgroup.id.14375.txt_00000005.txt
0 genus..Eubacteriumventriosumgroup.id.11341.txt_00000005.txt
0 genus..Eubacteriumruminantiumgroup.id.11340.txt_00000005.txt
0 genus..Eubacteriumrectalegroup.id.14374.txt_00000005.txt
0 genus..Eubacteriumoxidoreducensgroup.id.11339.txt_00000005.txt
0 genus..Eubacteriumnodatumgroup.id.11297.txt_00000005.txt
0 genus..Eubacteriumhalliigroup.id.11338.txt_00000005.txt
0 genus..Eubacteriumfissicatenagroup.id.14373.txt_00000005.txt
0 genus..Eubacteriumeligensgroup.id.14372.txt_00000005.txt
0 genus..Eubacteriumbrachygroup.id.11296.txt_00000005.txt
0 genus..Clostridiuminnocuumgroup.id.14397.txt_00000005.txt
0 family.Victivallaceae.id.2255.txt_00000005.txt
0 family.Verrucomicrobiaceae.id.4036.txt_00000005.txt
0 family.Veillonellaceae.id.2172.txt_00000005.txt
0 family.unknownfamily.id.1000006161.txt_00000005.txt
0 family.unknownfamily.id.1000005471.txt_00000005.txt
0 family.Ruminococcaceae.id.2050.txt_00000005.txt
0 family.Rikenellaceae.id.967.txt_00000005.txt
0 family.Rhodospirillaceae.id.2717.txt_00000005.txt
0 family.Prevotellaceae.id.960.txt_00000005.txt
0 family.Porphyromonadaceae.id.943.txt_00000005.txt
0 family.Peptococcaceae.id.2024.txt_00000005.txt
0 family.Pasteurellaceae.id.3689.txt_00000005.txt
0 family.Methanobacteriaceae.id.121.txt_00000005.txt
0 family.Lactobacillaceae.id.1836.txt_00000005.txt
0 family.Lachnospiraceae.id.1987.txt_00000005.txt
0 family.FamilyXIII.id.1957.txt_00000005.txt
0 family.FamilyXI.id.1936.txt_00000005.txt
0 family.Erysipelotrichaceae.id.2149.txt_00000005.txt
0 family.Enterobacteriaceae.id.3469.txt_00000005.txt
0 family.Desulfovibrionaceae.id.3169.txt_00000005.txt
0 family.Defluviitaleaceae.id.1924.txt_00000005.txt
0 family.Coriobacteriaceae.id.811.txt_00000005.txt
0 family.ClostridialesvadinBB60group.id.11286.txt_00000005.txt
0 family.Clostridiaceae1.id.1869.txt_00000005.txt
0 family.Christensenellaceae.id.1866.txt_00000005.txt
0 family.BacteroidalesS24.7group.id.11173.txt_00000005.txt
0 family.Bacteroidaceae.id.917.txt_00000005.txt
0 family.Alcaligenaceae.id.2875.txt_00000005.txt
0 family.Actinomycetaceae.id.421.txt_00000005.txt
0 family.Acidaminococcaceae.id.2166.txt_00000005.txt
0 class.Verrucomicrobiae.id.4029.txt_00000005.txt
0 class.Negativicutes.id.2164.txt_00000005.txt
0 class.Mollicutes.id.3920.txt_00000005.txt
0 class.Methanobacteria.id.119.txt_00000005.txt
0 class.Melainabacteria.id.1589.txt_00000005.txt
0 class.Lentisphaeria.id.2250.txt_00000005.txt
0 class.Gammaproteobacteria.id.3303.txt_00000005.txt
0 class.Erysipelotrichia.id.2147.txt_00000005.txt
0 class.Deltaproteobacteria.id.3087.txt_00000005.txt
0 class.Coriobacteriia.id.809.txt_00000005.txt
0 class.Clostridia.id.1859.txt_00000005.txt
0 class.Betaproteobacteria.id.2867.txt_00000005.txt
0 class.Bacteroidia.id.912.txt_00000005.txt
0 class.Bacilli.id.1673.txt_00000005.txt
0 class.Alphaproteobacteria.id.2379.txt_00000005.txt

## Sheet: MBG-MR
MR结果统计：4个鱼油血脂summary数据，1df p-value+2df p-value分别和肠道菌群的孟德尔随机化数据结果记录
第一步：安装R包
第二步：数据处理
第三步：读入数据	暴露因素强关联，p-value<5e-8
第四步：孟德尔随机化分析
第五步：因果关系作图
颜色 peli>0.05 个数 表示存在结果小于10e-8的个数	表示存在结果小于10e-8的个数且满足peli>0.05
for df1.R MBG2 outdf1	a_outdf1_res1
cdj_exp_dat//yy_out_dat res1		52HDLjoin12	52LDLjoin12	52TAGsjoin12	52Tot_Choljoin12
		15080719 HDL	13969561 LDL	15121139 TAGs	14506687 Tot
class.Actinobacteria.id.419.txt_00000005.txt	classA		3	2
family.Bifidobacteriaceae.id.433.txt_00000005.txt	familyB		3	2
genus.Bifidobacterium.id.436.txt_00000005.txt	genusB		3	2
genus.Streptococcus.id.1853.txt_00000005.txt	genusS		1
order.Bifidobacteriales.id.432.txt_00000005.txt	orderB		2	2
phylum.Actinobacteria.id.400.txt_00000005.txt	phylumA		2	2
for df2.R MBG2 out2df	a_outdf2_res2
cdj_exp_dat//yy_out_dat res2		52HDLjoin12	52LDLjoin12	52TAGsjoin12	52Tot_Choljoin12
		15080719 HDL	13969561 LDL	15121139 TAGs	14506687 Tot
class.Actinobacteria.id.419.txt_00000005.txt	classA		3	2
family.Bifidobacteriaceae.id.433.txt_00000005.txt	familyB		3	2
genus.Bifidobacterium.id.436.txt_00000005.txt	genusB		3	2
genus.Streptococcus.id.1853.txt_00000005.txt	genusS		1
order.Bifidobacteriales.id.432.txt_00000005.txt	orderB		3	2
phylum.Actinobacteria.id.400.txt_00000005.txt	phylumA		2	2
多变量for df1记录.R	a_out1df_res1
cdj_exp_dat//yy_out_dat res1		52HDLjoin12	52LDLjoin12	52TAGsjoin12	52Tot_Choljoin12
		15080719 HDL	13969561 LDL	15121139 TAGs	14506687 Tot
class.Actinobacteria.id.419.txt_00000005.txt	classA		3	2
family.Bifidobacteriaceae.id.433.txt_00000005.txt	familyB		3	2
genus.Bifidobacterium.id.436.txt_00000005.txt	genusB		3	2
genus.Streptococcus.id.1853.txt_00000005.txt	genusS		1
order.Bifidobacteriales.id.432.txt_00000005.txt	orderB		3	2
phylum.Actinobacteria.id.400.txt_00000005.txt	phylumA		2	2
多变量for df1记录.R	a_out2df_res2
cdj_exp_dat//yy_out_dat res2		52HDLjoin12	52LDLjoin12	52TAGsjoin12	52Tot_Choljoin12
		15080719 HDL	13969561 LDL	15121139 TAGs	14506687 Tot
class.Actinobacteria.id.419.txt_00000005.txt	classA		3	2
family.Bifidobacteriaceae.id.433.txt_00000005.txt	familyB		3	2
genus.Bifidobacterium.id.436.txt_00000005.txt	genusB		3	2
genus.Streptococcus.id.1853.txt_00000005.txt	genusS		1
order.Bifidobacteriales.id.432.txt_00000005.txt	orderB		2	2
phylum.Actinobacteria.id.400.txt_00000005.txt	phylumA		2	2
	肠道菌	LDL低密度脂蛋白胆固醇	TAGs三酰甘油脂肪酸
放线菌	class.Actinobacteria.id.419.txt_00000005.txt	3	2
双歧杆菌科	family.Bifidobacteriaceae.id.433.txt_00000005.txt	3	2
双歧杆菌属	genus.Bifidobacterium.id.436.txt_00000005.txt	3	2
链球菌属	genus.Streptococcus.id.1853.txt_00000005.txt	1
双歧杆菌	order.Bifidobacteriales.id.432.txt_00000005.txt	2	2
放线菌门	phylum.Actinobacteria.id.400.txt_00000005.txt	2	2

## Sheet: MR结果
id.exposure	id.outcome	outcome	exposure	method	nsnp	b	se	pval	lo_ci	up_ci	or	or_lci95	or_uci95
phylumA	Totdf2	outcome	exposure	MR Egger	80	0.20685	0.389939	0.597295	-0.557431	0.971131	1.2298	0.572679	2.64093
phylumA	Totdf2	outcome	exposure	Weighted median	80	-0.0530193	0.0462082	0.251216	-0.143587	0.0375487	0.948362	0.866245	1.03826
phylumA	Totdf2	outcome	exposure	Inverse variance weighted	80	-0.0059409	0.0354075	0.866751	-0.0753395	0.0634577	0.994077	0.927429	1.06551
phylumA	Totdf2	outcome	exposure	Simple mode	80	-0.082924	0.106414	0.438156	-0.291496	0.125648	0.920421	0.747145	1.13388
phylumA	Totdf2	outcome	exposure	Weighted mode	80	-0.0816016	0.106782	0.447029	-0.290894	0.12769	0.921639	0.747595	1.1362
phylumA	TAGsdf2	outcome	exposure	MR Egger	80	-0.587223	0.375537	0.121939	-1.32328	0.14883	0.555869	0.266262	1.16048
phylumA	TAGsdf2	outcome	exposure	Weighted median	80	0.278422	0.0435607	1.64175e-10	0.193043	0.363801	1.32104	1.21293	1.43879
phylumA	TAGsdf2	outcome	exposure	Inverse variance weighted	80	0.251642	0.0337724	9.25575e-14	0.185448	0.317836	1.28614	1.20376	1.37415
phylumA	TAGsdf2	outcome	exposure	Simple mode	80	0.339335	0.103475	0.00154876	0.136523	0.542146	1.40401	1.14628	1.71969
phylumA	TAGsdf2	outcome	exposure	Weighted mode	80	0.33519	0.100221	0.00126277	0.138757	0.531623	1.39821	1.14884	1.70169
phylumA	LDLdf2	outcome	exposure	MR Egger	80	0.299829	0.383398	0.436564	-0.451631	1.05129	1.34963	0.636589	2.86134
phylumA	LDLdf2	outcome	exposure	Weighted median	80	-0.27971	0.0443834	2.93576e-10	-0.366701	-0.192719	0.756003	0.693017	0.824714
phylumA	LDLdf2	outcome	exposure	Inverse variance weighted	80	-0.261331	0.0349911	8.11104e-14	-0.329914	-0.192749	0.770026	0.718986	0.824689
phylumA	LDLdf2	outcome	exposure	Simple mode	80	-0.363862	0.102552	0.000656556	-0.564863	-0.162861	0.694987	0.568438	0.849709
phylumA	LDLdf2	outcome	exposure	Weighted mode	80	-0.357255	0.101547	0.00072395	-0.556286	-0.158224	0.699594	0.573334	0.853659
phylumA	HDLdf2	outcome	exposure	MR Egger	80	0.086704	0.14336	0.547069	-0.194282	0.36769	1.09057	0.823425	1.44439
phylumA	HDLdf2	outcome	exposure	Weighted median	80	0.0535082	0.0170539	0.00170347	0.0200824	0.0869339	1.05497	1.02029	1.09082
phylumA	HDLdf2	outcome	exposure	Inverse variance weighted	80	0.0634689	0.0131262	1.32963e-06	0.0377415	0.0891964	1.06553	1.03846	1.0933
phylumA	HDLdf2	outcome	exposure	Simple mode	80	0.0494697	0.0424319	0.247178	-0.0336968	0.132636	1.05071	0.966865	1.14183
phylumA	HDLdf2	outcome	exposure	Weighted mode	80	0.0476156	0.0405804	0.244176	-0.031922	0.127153	1.04877	0.968582	1.13559
orderB	Totdf2	outcome	exposure	MR Egger	246	-0.387855	0.147241	0.00897398	-0.676447	-0.0992638	0.67851	0.50842	0.905504
orderB	Totdf2	outcome	exposure	Weighted median	246	-0.0521136	0.0254991	0.0409786	-0.102092	-0.00213545	0.949221	0.902947	0.997867
orderB	Totdf2	outcome	exposure	Inverse variance weighted	246	-0.0979027	0.0179536	4.95024e-08	-0.133092	-0.0627136	0.906737	0.875385	0.939212
orderB	Totdf2	outcome	exposure	Simple mode	246	-0.00556899	0.0778856	0.943056	-0.158225	0.147087	0.994446	0.853658	1.15845
orderB	Totdf2	outcome	exposure	Weighted mode	246	-0.0324611	0.0647154	0.616401	-0.159303	0.0943812	0.96806	0.852738	1.09898
orderB	TAGsdf2	outcome	exposure	MR Egger	246	-0.170533	0.141176	0.228238	-0.447239	0.106173	0.843215	0.639391	1.11201
orderB	TAGsdf2	outcome	exposure	Weighted median	246	0.153185	0.0222794	6.17186e-12	0.109517	0.196852	1.16554	1.11574	1.21756
orderB	TAGsdf2	outcome	exposure	Inverse variance weighted	246	0.164944	0.0172791	1.34962e-21	0.131077	0.198812	1.17933	1.14006	1.21995
orderB	TAGsdf2	outcome	exposure	Simple mode	246	0.101354	0.0680401	0.137612	-0.0320051	0.234712	1.10667	0.968502	1.26454
orderB	TAGsdf2	outcome	exposure	Weighted mode	246	0.102929	0.0668991	0.1252	-0.0281934	0.234051	1.10841	0.9722	1.26371
orderB	LDLdf2	outcome	exposure	MR Egger	246	-0.319614	0.144075	0.0274493	-0.602001	-0.0372275	0.726429	0.547715	0.963457
orderB	LDLdf2	outcome	exposure	Weighted median	246	-0.253338	0.0241509	9.61972e-26	-0.300674	-0.206003	0.776205	0.740319	0.813831
orderB	LDLdf2	outcome	exposure	Inverse variance weighted	246	-0.246505	0.01761	1.60263e-44	-0.281021	-0.211989	0.781527	0.755013	0.808973
orderB	LDLdf2	outcome	exposure	Simple mode	246	-0.447146	0.0743859	6.63986e-09	-0.592942	-0.301349	0.639451	0.552699	0.739819
orderB	LDLdf2	outcome	exposure	Weighted mode	246	-0.253168	0.0685213	0.000271507	-0.38747	-0.118867	0.776337	0.678772	0.887926
orderB	HDLdf2	outcome	exposure	MR Egger	246	-0.0332282	0.0537427	0.536966	-0.138564	0.0721076	0.967318	0.870608	1.07477
orderB	HDLdf2	outcome	exposure	Weighted median	246	0.0282076	0.00860206	0.00104112	0.0113476	0.0450677	1.02861	1.01141	1.0461
orderB	HDLdf2	outcome	exposure	Inverse variance weighted	246	0.0129947	0.00660807	0.0492421	4.28824e-05	0.0259465	1.01308	1.00004	1.02629
orderB	HDLdf2	outcome	exposure	Simple mode	246	-0.0545936	0.0264914	0.0403771	-0.106517	-0.00267052	0.94687	0.89896	0.997333
orderB	HDLdf2	outcome	exposure	Weighted mode	246	0.0366148	0.0244852	0.136102	-0.0113763	0.0846059	1.03729	0.988688	1.08829
genusS	Totdf2	outcome	exposure	MR Egger	63	3.00232	0.575405	2.29371e-06	1.87452	4.13011	20.1321	6.51771	62.1847
genusS	Totdf2	outcome	exposure	Weighted median	63	-0.05385	0.0510529	0.291522	-0.153914	0.0462137	0.947574	0.857346	1.0473
genusS	Totdf2	outcome	exposure	Inverse variance weighted	63	-0.19258	0.0385405	5.82815e-07	-0.268119	-0.117041	0.824828	0.764816	0.889549
genusS	Totdf2	outcome	exposure	Simple mode	63	-0.0349634	0.128479	0.786423	-0.286781	0.216854	0.965641	0.750676	1.24216
genusS	Totdf2	outcome	exposure	Weighted mode	63	-0.0334737	0.123865	0.78787	-0.276248	0.209301	0.96708	0.758625	1.23282
genusS	TAGsdf2	outcome	exposure	MR Egger	63	1.18136	0.624489	0.0632766	-0.042634	2.40536	3.25882	0.958262	11.0825
genusS	TAGsdf2	outcome	exposure	Weighted median	63	0.0306589	0.0536078	0.567383	-0.0744124	0.13573	1.03113	0.928289	1.14537
genusS	TAGsdf2	outcome	exposure	Inverse variance weighted	63	-0.00699615	0.0421336	0.86812	-0.0895781	0.0755858	0.993028	0.914317	1.07852
genusS	TAGsdf2	outcome	exposure	Simple mode	63	0.0551785	0.122635	0.654322	-0.185186	0.295542	1.05673	0.83095	1.34386
genusS	TAGsdf2	outcome	exposure	Weighted mode	63	0.0551785	0.117038	0.63897	-0.174217	0.284574	1.05673	0.840115	1.3292
genusS	LDLdf2	outcome	exposure	MR Egger	63	2.43301	0.594033	0.000125958	1.2687	3.59731	11.3931	3.55624	36.5001
genusS	LDLdf2	outcome	exposure	Weighted median	63	-0.175489	0.0534533	0.00102697	-0.280257	-0.0707204	0.839047	0.755589	0.931722
genusS	LDLdf2	outcome	exposure	Inverse variance weighted	63	-0.298583	0.0398533	6.78091e-14	-0.376695	-0.22047	0.741869	0.686125	0.802142
genusS	LDLdf2	outcome	exposure	Simple mode	63	-0.164081	0.118671	0.171731	-0.396675	0.0685142	0.848674	0.672552	1.07092
genusS	LDLdf2	outcome	exposure	Weighted mode	63	-0.162742	0.128395	0.209714	-0.414396	0.0889127	0.849811	0.660739	1.09299
genusS	HDLdf2	outcome	exposure	MR Egger	63	-0.213817	0.233571	0.363572	-0.671616	0.243982	0.807496	0.510882	1.27632
genusS	HDLdf2	outcome	exposure	Weighted median	63	-0.0189804	0.0195259	0.331019	-0.0572512	0.0192904	0.981199	0.944357	1.01948
genusS	HDLdf2	outcome	exposure	Inverse variance weighted	63	-0.0160001	0.0156708	0.307248	-0.0467149	0.0147147	0.984127	0.954359	1.01482
genusS	HDLdf2	outcome	exposure	Simple mode	63	-0.0212893	0.0436839	0.62773	-0.10691	0.0643312	0.978936	0.898607	1.06645
genusS	HDLdf2	outcome	exposure	Weighted mode	63	-0.0218767	0.0430819	0.6134	-0.106317	0.0625638	0.978361	0.899139	1.06456
genusB	Totdf2	outcome	exposure	MR Egger	245	-0.164239	0.148074	0.268453	-0.454463	0.125985	0.848539	0.634788	1.13427
genusB	Totdf2	outcome	exposure	Weighted median	245	-0.0467064	0.0256381	0.0684918	-0.0969571	0.00354427	0.954368	0.907595	1.00355
genusB	Totdf2	outcome	exposure	Inverse variance weighted	245	-0.0908471	0.0181002	5.19082e-07	-0.126323	-0.0553707	0.913157	0.88133	0.946134
genusB	Totdf2	outcome	exposure	Simple mode	245	0.00142679	0.0744551	0.984727	-0.144505	0.147359	1.00143	0.86545	1.15877
genusB	Totdf2	outcome	exposure	Weighted mode	245	-0.0287266	0.0639551	0.653708	-0.154079	0.0966253	0.971682	0.857205	1.10145
genusB	TAGsdf2	outcome	exposure	MR Egger	245	-0.048098	0.141151	0.733582	-0.324754	0.228558	0.95304	0.722705	1.25679
genusB	TAGsdf2	outcome	exposure	Weighted median	245	0.162393	0.0228232	1.11679e-12	0.11766	0.207127	1.17632	1.12486	1.23014
genusB	TAGsdf2	outcome	exposure	Inverse variance weighted	245	0.168358	0.0173964	3.74938e-22	0.134261	0.202455	1.18336	1.14369	1.22441
genusB	TAGsdf2	outcome	exposure	Simple mode	245	0.107498	0.0731228	0.142824	-0.0358232	0.250818	1.11349	0.964811	1.28508
genusB	TAGsdf2	outcome	exposure	Weighted mode	245	0.109047	0.0679618	0.10989	-0.024158	0.242252	1.11521	0.976131	1.27412
genusB	LDLdf2	outcome	exposure	MR Egger	245	-0.209989	0.144858	0.148455	-0.493911	0.0739336	0.810593	0.610235	1.07674
genusB	LDLdf2	outcome	exposure	Weighted median	245	-0.247936	0.0250386	4.07404e-23	-0.297012	-0.198861	0.78041	0.743035	0.819664
genusB	LDLdf2	outcome	exposure	Inverse variance weighted	245	-0.243466	0.0177657	9.57419e-43	-0.278286	-0.208645	0.783906	0.75708	0.811683
genusB	LDLdf2	outcome	exposure	Simple mode	245	-0.470729	0.0741221	1.03915e-09	-0.616008	-0.325449	0.624547	0.540096	0.722203
genusB	LDLdf2	outcome	exposure	Weighted mode	245	-0.246448	0.0624592	0.00010406	-0.368868	-0.124028	0.781572	0.691517	0.883355
genusB	HDLdf2	outcome	exposure	MR Egger	245	0.0172683	0.0540391	0.749582	-0.0886483	0.123185	1.01742	0.915167	1.13109
genusB	HDLdf2	outcome	exposure	Weighted median	245	0.0282408	0.00869131	0.00115681	0.0112059	0.0452758	1.02864	1.01127	1.04632
genusB	HDLdf2	outcome	exposure	Inverse variance weighted	245	0.0140458	0.00666496	0.0350823	0.000982463	0.0271091	1.01414	1.00098	1.02748
genusB	HDLdf2	outcome	exposure	Simple mode	245	-0.0574587	0.0259852	0.0279488	-0.10839	-0.00652781	0.944161	0.897278	0.993493
genusB	HDLdf2	outcome	exposure	Weighted mode	245	0.0372727	0.0237521	0.117888	-0.0092814	0.0838268	1.03798	0.990762	1.08744
familyB	Totdf2	outcome	exposure	MR Egger	244	-0.413419	0.150641	0.00651637	-0.708675	-0.118163	0.661385	0.492296	0.888551
familyB	Totdf2	outcome	exposure	Weighted median	244	-0.052101	0.0252646	0.0391869	-0.10162	-0.00258251	0.949233	0.903373	0.997421
familyB	Totdf2	outcome	exposure	Inverse variance weighted	244	-0.0988842	0.0181209	4.84475e-08	-0.134401	-0.0633673	0.905848	0.874239	0.938599
familyB	Totdf2	outcome	exposure	Simple mode	244	0.00130388	0.0757886	0.986288	-0.147242	0.14985	1.0013	0.863085	1.16166
familyB	Totdf2	outcome	exposure	Weighted mode	244	-0.0278812	0.0670426	0.67787	-0.159285	0.103522	0.972504	0.852754	1.10907
familyB	TAGsdf2	outcome	exposure	MR Egger	244	-0.181948	0.144648	0.209654	-0.465458	0.101563	0.833645	0.627847	1.1069
familyB	TAGsdf2	outcome	exposure	Weighted median	244	0.159592	0.0217743	2.3121e-13	0.116915	0.20227	1.17303	1.12402	1.22418
familyB	TAGsdf2	outcome	exposure	Inverse variance weighted	244	0.165262	0.017452	2.81088e-21	0.131056	0.199468	1.1797	1.14003	1.22075
familyB	TAGsdf2	outcome	exposure	Simple mode	244	0.101358	0.0695926	0.14656	-0.0350435	0.23776	1.10667	0.965563	1.2684
familyB	TAGsdf2	outcome	exposure	Weighted mode	244	0.101358	0.0632416	0.110297	-0.0225954	0.225312	1.10667	0.977658	1.25271
familyB	LDLdf2	outcome	exposure	MR Egger	244	-0.336547	0.147285	0.023178	-0.625225	-0.0478695	0.714232	0.535141	0.953258
familyB	LDLdf2	outcome	exposure	Weighted median	244	-0.254492	0.0242142	7.76643e-26	-0.301952	-0.207032	0.77531	0.739373	0.812993
familyB	LDLdf2	outcome	exposure	Inverse variance weighted	244	-0.247569	0.0177705	4.07986e-44	-0.282399	-0.212739	0.780697	0.753973	0.808367
familyB	LDLdf2	outcome	exposure	Simple mode	244	-0.447594	0.0738496	5.12936e-09	-0.592339	-0.302848	0.639164	0.553032	0.738711
familyB	LDLdf2	outcome	exposure	Weighted mode	244	-0.257246	0.0667938	0.000150305	-0.388162	-0.126331	0.773178	0.678302	0.881323
familyB	HDLdf2	outcome	exposure	MR Egger	244	-0.040258	0.0549375	0.464392	-0.147935	0.0674195	0.960542	0.862487	1.06974
familyB	HDLdf2	outcome	exposure	Weighted median	244	0.0274725	0.00927854	0.00306777	0.00928656	0.0456584	1.02785	1.00933	1.04672
familyB	HDLdf2	outcome	exposure	Inverse variance weighted	244	0.0126019	0.00666872	0.0587967	-0.000468744	0.0256726	1.01268	0.999531	1.02601
familyB	HDLdf2	outcome	exposure	Simple mode	244	-0.0547276	0.0278144	0.0502512	-0.109244	-0.000211453	0.946743	0.896512	0.999789
familyB	HDLdf2	outcome	exposure	Weighted mode	244	0.0373531	0.0252324	0.140071	-0.0121023	0.0868085	1.03806	0.987971	1.09069
classA	Totdf2	outcome	exposure	MR Egger	261	-0.302239	0.138851	0.0304054	-0.574386	-0.0300909	0.739162	0.56305	0.970357
classA	Totdf2	outcome	exposure	Weighted median	261	-0.0468143	0.0244892	0.0559238	-0.0948132	0.00118456	0.954265	0.909543	1.00119
classA	Totdf2	outcome	exposure	Inverse variance weighted	261	-0.0888268	0.0182502	1.13205e-06	-0.124597	-0.0530565	0.915004	0.882852	0.948326
classA	Totdf2	outcome	exposure	Simple mode	261	0.0414454	0.0779613	0.595446	-0.111359	0.19425	1.04232	0.894618	1.2144
classA	Totdf2	outcome	exposure	Weighted mode	261	-0.016395	0.0675196	0.808337	-0.148733	0.115943	0.983739	0.861799	1.12293
classA	TAGsdf2	outcome	exposure	MR Egger	261	-0.00219373	0.133108	0.986864	-0.263086	0.258699	0.997809	0.768676	1.29524
classA	TAGsdf2	outcome	exposure	Weighted median	261	0.163141	0.0229266	1.11277e-12	0.118205	0.208077	1.1772	1.12547	1.23131
classA	TAGsdf2	outcome	exposure	Inverse variance weighted	261	0.170671	0.0175613	2.51237e-22	0.136251	0.205091	1.1861	1.14597	1.22764
classA	TAGsdf2	outcome	exposure	Simple mode	261	0.106645	0.0714741	0.13689	-0.0334441	0.246734	1.11254	0.967109	1.27984
classA	TAGsdf2	outcome	exposure	Weighted mode	261	0.107886	0.0724379	0.137604	-0.0340919	0.249865	1.11392	0.966483	1.28385
classA	LDLdf2	outcome	exposure	MR Egger	261	-0.365869	0.135688	0.00746881	-0.631817	-0.0999209	0.693594	0.531625	0.904909
classA	LDLdf2	outcome	exposure	Weighted median	261	-0.248123	0.0237999	1.89924e-25	-0.294771	-0.201475	0.780264	0.744702	0.817524
classA	LDLdf2	outcome	exposure	Inverse variance weighted	261	-0.243739	0.0178929	2.9581e-42	-0.278809	-0.208669	0.783692	0.756685	0.811664
classA	LDLdf2	outcome	exposure	Simple mode	261	-0.478437	0.0764274	1.58088e-09	-0.628234	-0.328639	0.619752	0.533533	0.719903
classA	LDLdf2	outcome	exposure	Weighted mode	261	-0.255682	0.0689358	0.000254405	-0.390796	-0.120568	0.774388	0.676518	0.886417
classA	HDLdf2	outcome	exposure	MR Egger	261	0.0221032	0.0506577	0.662965	-0.077186	0.121392	1.02235	0.925718	1.12907
classA	HDLdf2	outcome	exposure	Weighted median	261	0.0288351	0.00917259	0.00166871	0.0108569	0.0468134	1.02925	1.01092	1.04793
classA	HDLdf2	outcome	exposure	Inverse variance weighted	261	0.0136797	0.00671562	0.0416498	0.000517121	0.0268423	1.01377	1.00052	1.02721
classA	HDLdf2	outcome	exposure	Simple mode	261	-0.0586461	0.0292647	0.0461089	-0.116005	-0.00128721	0.94304	0.890471	0.998714
classA	HDLdf2	outcome	exposure	Weighted mode	261	0.0364136	0.0243586	0.136154	-0.0113293	0.0841566	1.03708	0.988735	1.0878
0	0	0	0	0	0	0	0	0	0	0	0	0	0
phylumA	Totdf2
phylumA	LDLdf2
phylumA	HDLdf2
orderB	LDLdf2
orderB	HDLdf2
genusS	TAGsdf2
genusS	HDLdf2
genusB	Totdf2
genusB	TAGsdf2
genusB	LDLdf2
genusB	HDLdf2
familyB	LDLdf2
familyB	HDLdf2
classA	Totdf2
classA	TAGsdf2
classA	LDLdf2
classA	HDLdf2

## Sheet: 多效应检验
id.exposure	id.outcome	outcome	exposure	egger_intercept	se	pval
phylumA	Totdf2	outcome	exposure	-0.0157554	0.0287525	0.585279
phylumA	TAGsdf2	outcome	exposure	0.0622014	0.027733	0.0277444
phylumA	LDLdf2	outcome	exposure	-0.0415638	0.0282788	0.145642
phylumA	HDLdf2	outcome	exposure	-0.00172115	0.0105749	0.87113
orderB	Totdf2	outcome	exposure	0.0278267	0.0140252	0.048371
orderB	TAGsdf2	outcome	exposure	0.0322099	0.0134527	0.0174077
orderB	LDLdf2	outcome	exposure	0.00702327	0.0137369	0.609623
orderB	HDLdf2	outcome	exposure	0.00443969	0.0051228	0.386984
genusS	Totdf2	outcome	exposure	-0.398825	0.0716675	6.2051e-07
genusS	TAGsdf2	outcome	exposure	-0.148016	0.0776057	0.061196
genusS	LDLdf2	outcome	exposure	-0.340839	0.0739544	2.11777e-05
genusS	HDLdf2	outcome	exposure	0.0246846	0.0290804	0.39929
genusB	Totdf2	outcome	exposure	0.0069448	0.0139066	0.617957
genusB	TAGsdf2	outcome	exposure	0.0205036	0.0132685	0.123578
genusB	LDLdf2	outcome	exposure	-0.00317003	0.0136136	0.816068
genusB	HDLdf2	outcome	exposure	-0.000305147	0.00507797	0.952132
familyB	Totdf2	outcome	exposure	0.0300864	0.0143047	0.0364763
familyB	TAGsdf2	outcome	exposure	0.0332187	0.0137379	0.0163439
familyB	LDLdf2	outcome	exposure	0.00852036	0.0140006	0.543379
familyB	HDLdf2	outcome	exposure	0.00506076	0.00522077	0.333338
classA	Totdf2	outcome	exposure	0.0194337	0.0125344	0.122258
classA	TAGsdf2	outcome	exposure	0.0157416	0.0120153	0.191313
classA	LDLdf2	outcome	exposure	0.011131	0.0122587	0.364716
classA	HDLdf2	outcome	exposure	-0.000767661	0.00457587	0.866901
0	0	0	0	0	0	0

## Sheet: 异质性检验
id.exposure	id.outcome	outcome	exposure	method	Q	Q_df	Q_pval
phylumA	Totdf2	outcome	exposure	MR Egger	10.2121	78	1
phylumA	Totdf2	outcome	exposure	Inverse variance weighted	10.5123	79	1
phylumA	TAGsdf2	outcome	exposure	MR Egger	6.5019	78	1
phylumA	TAGsdf2	outcome	exposure	Inverse variance weighted	11.5323	79	1
phylumA	LDLdf2	outcome	exposure	MR Egger	8.99913	78	1
phylumA	LDLdf2	outcome	exposure	Inverse variance weighted	11.1594	79	1
phylumA	HDLdf2	outcome	exposure	MR Egger	7.35858	78	1
phylumA	HDLdf2	outcome	exposure	Inverse variance weighted	7.38507	79	1
orderB	Totdf2	outcome	exposure	MR Egger	125.666	244	1
orderB	Totdf2	outcome	exposure	Inverse variance weighted	129.602	245	1
orderB	TAGsdf2	outcome	exposure	MR Egger	22.1634	244	1
orderB	TAGsdf2	outcome	exposure	Inverse variance weighted	27.896	245	1
orderB	LDLdf2	outcome	exposure	MR Egger	81.3867	244	1
orderB	LDLdf2	outcome	exposure	Inverse variance weighted	81.6481	245	1
orderB	HDLdf2	outcome	exposure	MR Egger	60.9858	244	1
orderB	HDLdf2	outcome	exposure	Inverse variance weighted	61.7369	245	1
genusS	Totdf2	outcome	exposure	MR Egger	5.13957	61	1
genusS	Totdf2	outcome	exposure	Inverse variance weighted	36.108	62	0.996525
genusS	TAGsdf2	outcome	exposure	MR Egger	0.610877	61	1
genusS	TAGsdf2	outcome	exposure	Inverse variance weighted	4.24859	62	1
genusS	LDLdf2	outcome	exposure	MR Egger	3.64987	61	1
genusS	LDLdf2	outcome	exposure	Inverse variance weighted	24.8906	62	0.999993
genusS	HDLdf2	outcome	exposure	MR Egger	0.577664	61	1
genusS	HDLdf2	outcome	exposure	Inverse variance weighted	1.29819	62	1
genusB	Totdf2	outcome	exposure	MR Egger	133.48	243	1
genusB	Totdf2	outcome	exposure	Inverse variance weighted	133.729	244	1
genusB	TAGsdf2	outcome	exposure	MR Egger	23.8038	243	1
genusB	TAGsdf2	outcome	exposure	Inverse variance weighted	26.1917	244	1
genusB	LDLdf2	outcome	exposure	MR Egger	87.2279	243	1
genusB	LDLdf2	outcome	exposure	Inverse variance weighted	87.2822	244	1
genusB	HDLdf2	outcome	exposure	MR Egger	62.019	243	1
genusB	HDLdf2	outcome	exposure	Inverse variance weighted	62.0226	244	1
familyB	Totdf2	outcome	exposure	MR Egger	125.006	242	1
familyB	Totdf2	outcome	exposure	Inverse variance weighted	129.429	243	1
familyB	TAGsdf2	outcome	exposure	MR Egger	22.0309	242	1
familyB	TAGsdf2	outcome	exposure	Inverse variance weighted	27.8778	243	1
familyB	LDLdf2	outcome	exposure	MR Egger	81.0701	242	1
familyB	LDLdf2	outcome	exposure	Inverse variance weighted	81.4404	243	1
familyB	HDLdf2	outcome	exposure	MR Egger	60.6046	242	1
familyB	HDLdf2	outcome	exposure	Inverse variance weighted	61.5443	243	1
classA	Totdf2	outcome	exposure	MR Egger	132.208	259	1
classA	Totdf2	outcome	exposure	Inverse variance weighted	134.612	260	1
classA	TAGsdf2	outcome	exposure	MR Egger	25.2636	259	1
classA	TAGsdf2	outcome	exposure	Inverse variance weighted	26.9801	260	1
classA	LDLdf2	outcome	exposure	MR Egger	88.7074	259	1
classA	LDLdf2	outcome	exposure	Inverse variance weighted	89.5319	260	1
classA	HDLdf2	outcome	exposure	MR Egger	59.9927	259	1
classA	HDLdf2	outcome	exposure	Inverse variance weighted	60.0208	260	1
0	0	0	0	0	0	0	0
